# Supplementary material for: Complete genome sequence analysis of plant growth-promoting bacterium, Isoptericola sp. AK164 isolated from the rhizosphere of Avicennia marina growing at the Red Sea coast
Source: Arch Microbiol. 2023 Aug 14;205(9):307. doi: 10.1007/s00203-023-03654-1 (PMC10425560; doi:10.1007/s00203-023-03654-1)
Supplement: Supplementary file 2 — Supplementary file2 (XLSX 143 KB) [file 203_2023_3654_MOESM2_ESM.xlsx]

## Sheet: S1
Table S1: Plant growth promotion traits of Isoptericola sp. AK164
Siderophore production	+
IAA production without/with tryptophan	+/+
Phosphate solubilization	-
Hydrolytic enzymes
Cellulases	+
Pectinases	+
Proteases	-
Salt stress
Growth on LB	+
Growth on LB + 0.3M NaCl	+
Growth on LB + 0.6M NaCl	+
Growth on LB + 2M NaCl	+
Growth on LB + 3M NaCl	+
Growth on LB + 5M NaCl	+
Heat stress
Growth at 37°C	+
Growth at 45°C	+

## Sheet: S2
Table S2.(A) Pairwise comparisons of Isoptericola sp. AK164 vs. type strain genomes
Query strain	Subject strain	dDDH (d0, in %)	C.I. (d0, in %)	dDDH (d4, in %)	C.I. (d4, in %)	dDDH (d6, in %)	C.I. (d6, in %)	G+C content difference (in %)	Base pairs	Percent G+C	No. proteins	Delta value	BioSample	Type strain
AK164	Isoptericola sediminis JC619'	61.8	[58.1 - 65.4]	31.2	[28.8 - 33.7]	53.2	[50.1 - 56.3]	0.23	3243095	73.03	2991	0.105	SAMN14839391	T
AK164	Isoptericola chiayiensis KCTC 19740'	55.9	[52.3 - 59.4]	25.8	[23.5 - 28.3]	46.1	[43.1 - 49.1]	0.24	3616226	73.02	3278	0.154	SAMN14505434	T
AK164	Isoptericola halotolerans CG23'	39.6	[36.2 - 43.0]	23.1	[20.8 - 25.6]	34	[31.0 - 37.1]	0.15	3850555	73.11	3489	0.08	SAMN05421864	No
AK164	Isoptericola sp. CG 20/1183'	39.4	[36.0 - 42.9]	23.1	[20.8 - 25.6]	33.9	[31.0 - 37.0]	0.15	3869116	73.11	3504	0.08	SAMN05428999	No
AK164	Isoptericola sp. S6320L'	39	[35.7 - 42.5]	23.2	[20.9 - 25.7]	33.7	[30.7 - 36.7]	0.16	3872379	73.1	3529	0.093	SAMN26635182	No
AK164	'Isoptericola dokdonensis DS-3'	36.1	[32.8 - 39.6]	22.7	[20.5 - 25.2]	31.5	[28.6 - 34.6]	0.55	3826972	73.81	3433	0.112	SAMN04437027	T
AK164	'Isoptericola halotolerans KCTC 19046'	35.8	[32.4 - 39.3]	22.8	[20.5 - 25.3]	31.3	[28.4 - 34.4]	0.7	3968934	72.56	3664	0.099	SAMN14505437	T
AK164	'Isoptericola jiangsuensis DSM 21863'	33.6	[30.2 - 37.1]	23	[20.7 - 25.4]	29.9	[26.9 - 33.0]	0.57	4041252	73.83	3533	0.171	SAMN04488560	T
AK164	Isoptericola variabilis 225'	27.8	[24.5 - 31.5]	21.7	[19.5 - 24.2]	25.4	[22.5 - 28.5]	0.63	3307740	73.89	3012	0.093	SAMN00713634	T
AK164	Isoptericola variabilis J7'	27.1	[23.7 - 30.7]	21.6	[19.4 - 24.1]	24.8	[22.0 - 27.9]	0.69	3336068	73.95	3114	0.094	SAMN02744118	No
AK164	'Isoptericola halalbus KCTC 49061'	23.7	[20.4 - 27.4]	21.3	[19.1 - 23.8]	22.3	[19.5 - 25.4]	1.13	4103245	72.13	3800	0.083	SAMN12254014	T
AK164	Isoptericola sp. BMS4'	23.6	[20.3 - 27.3]	21.8	[19.5 - 24.2]	22.3	[19.5 - 25.3]	0.73	4433416	73.99	3946	0.158	SAMN10962189	No
AK164	Isoptericola sp. NEAU-Y5'	23	[19.7 - 26.6]	21.2	[19.0 - 23.6]	21.7	[18.9 - 24.7]	0.17	3974819	73.42	3585	0.126	SAMN21850280	No
AK164	'Isoptericola cucumis CCM 8653'	22.9	[19.6 - 26.5]	21.5	[19.2 - 23.9]	21.6	[18.9 - 24.7]	0.78	4460900	74.04	3998	0.111	SAMD00244873	T
AK164	Isoptericola variabilis JZ7'	19.5	[16.3 - 23.1]	22.2	[19.9 - 24.6]	19	[16.3 - 22.0]	1.32	3576703	73.26	3190	0.094	SAMN04520141	No
Table S2.(B) OrthoANI values of Isoptericola sp. AK164 vs. type strain genomes.
Query strain	Subject strain	OANI
AK164	'Isoptericola sediminis JC619'	86.6221
AK164	'Isoptericola chiayiensis KCTC 19740'	83.426
AK164	'Isoptericola halotolerans CG23'	80.9711
AK164	'Isoptericola sp. CG 20/1183'	81.1379
AK164	'Isoptericola sp. S6320L'	81.0846
AK164	'Isoptericola dokdonensis DS-3'	80.5372
AK164	'Isoptericola halotolerans KCTC 19046'	80.6396
AK164	'Isoptericola jiangsuensis DSM 21863'	80.4427
AK164	'Isoptericola variabilis 225'	78.2711
AK164	'Isoptericola variabilis J7'	78.8161
AK164	'Isoptericola halalbus KCTC 49061'	79.2666
AK164	'Isoptericola sp. BMS4'	79.3274
AK164	'Isoptericola sp. NEAU-Y5'	78.5633
AK164	'Isoptericola cucumis CCM 8653'	78.3644
AK164	'Isoptericola variabilis JZ7'	78.4562

## Sheet: S3
Table S3: AAI values of Isoptericola sp. AK164 vs. type strain genomes
Label 1	Label 2	AAI
AK164	Isoptericola sediminis JC619	87.4878
AK164	Isoptericola chiayiensis KCTC 19740	82.3464
AK164	Isoptericola sp. S6320L	79.2192
AK164	Isoptericola halotolerans CG23	79.122
AK164	Isoptericola sp. CG 20/1183	79.1174
AK164	Isoptericola halotolerans KCTC 19046	78.7447
AK164	Isoptericola jiangsuensis DSM 21863	78.1733
AK164	Isoptericola dokdonensis DS-3	77.9875
AK164	Isoptericola variabilis 225	75.4887
AK164	Isoptericola variabilis J7	75.4358
AK164	Isoptericola halalbus KCTC 49061	74.401
AK164	Isoptericola sp. BMS4	74.1991
AK164	Isoptericola cucumis CCM 8653	73.855
AK164	Isoptericola sp. NEAU-Y5	73.6973
AK164	Isoptericola variabilis JZ7	72.4699

## Sheet: S4
Table S4: Function highlight of Isoptericola sp. AK164 genome
Gene ID	Locus/ sense	KO	Gene name; product
Trehalose biosynthesis
AK164_GM002272	{2479902:2481659:+}	K05342	Alpha, alpha-trehalose phosphorylase [EC:2.4.1.64]
AK164_GM001777	{1935310:1936875:+}	K01236	treZ; maltooligosyltrehalose trehalohydrolase [EC:3.2.1.141]
AK164_GM002272	{2479902:2481659:+}	K05343	treS; maltose alpha-D-glucosyltransferase / alpha-amylase [EC:5.4.99.16 3.2.1.1]
AK164_GM002666	{2939543:2941015:+}	K00697	otsA; trehalose 6-phosphate synthase [EC:2.4.1.15 2.4.1.347]
AK164_GM002667	{2941032:2941835:+}	K01087	otsB; trehalose 6-phosphate phosphatase [EC:3.1.3.12]
Choline uptake system
AK164_GM000294	{329754:331820:-}	K02168	betT, betS; choline/glycine/proline betaine transport protein
AK164_GM001112	{1238423:1239337:-}	K05845	opuC osmoprotectant transport system substrate-binding protein
AK164_GM001113	{1239415:1240101:-}	K05846	opuBD osmoprotectant transport system permease protein
AK164_GM001114	{1240103:1240741:-}	K05846	opuBD osmoprotectant transport system permease protein
AK164_GM001115	{1240738:1241568:-}	K05847	OpuBA; Choline transport ATP-binding protein
AK164_GM002371	{2590421:2591335:-}	K02001	OpuAB ; Glycine betaine transport system permease protein
AK164_GM002372	{2591335:2592528:-}	K02000	OpuAA; Glycine betaine transport ATP-binding protein
Glutamate biosynthesis and uptake system
AK164_GM001936	{2110364:2111701:-}	K01915	glnA; glutamine synthetase [EC:6.3.1.2]
AK164_GM001503	{1657739:1662307:+}	K00265	gltB; glutamate synthase (NADPH) large chain [EC:1.4.1.13]
AK164_GM001504	{1662300:1663766:+}	K00266	gltD; glutamate synthase (NADPH) small chain [EC:1.4.1.13]
AK164_GM001297	{1435714:1436514:-}	K10008	gluA; glutamate transport system ATP-binding protein [EC:7.4.2.1]
AK164_GM001503	{1657739:1662307:+}	K10005	gluB; glutamate transport system substrate-binding protein
AK164_GM001504	{1662300:1663766:+}	K10006	gluC; glutamate transport system permease protein
AK164_GM001935	{2107129:2110275:-}	K10007	gluD; glutamate transport system permease protein
AK164_GM001935	{2107129:2110275:-}	K00982	glnE; glutamine synthetase [EC:2.7.7.42 2.7.7.89]
Proline biosynthesis
AK164_GM000576	{654581:655372:+}	K00286	proC; pyrroline-5-carboxylate reductase [EC:1.5.1.2]
AK164_GM002093	{2276368:2277699:-}	K00147	proA; glutamate-5-semialdehyde dehydrogenase [EC:1.2.1.41]
AK164_GM002094	{2277710:2278864:-}	K00931	proB; glutamate 5-kinase [EC:2.7.2.11]
Detoxification systems (e.g. ROS, peroxides) and other abiotic stress tolerance genes
AK164_GM000255	{291586:292914:-}	K03294	TC.APA; basic amino acid/polyamine antiporter, APA family
AK164_GM000906	{1018453:1019652:-}	K03313	nhaA; Na+:H+ antiporter, NhaA family
AK164_GM000971	{1101104:1102282:+}	K06048	gshA; Glutamate--cysteine ligase [EC:6.3.2.2]
AK164_GM001878	{2047665:2048288:+}	K04565	SOD1; superoxide dismutase, Cu-Zn family [EC:1.15.1.1]
AK164_GM003108	{3455427:3456047:-}	K04564	SOD2; superoxide dismutase, Fe-Mn family [EC:1.15.1.1]
AK164_GM001364	{1506407:1507855:-}	K03781	katE; catalase [EC:1.11.1.6]
AK164_GM002005	{2174408:2175640:+}	K15733	dye decolorizing peroxidase [E1.11.1.1]
AK164_GM001160	{1288778:1290043:+}	K03544	clpX; ATP-dependent Clp protease ATP-binding subunit ClpX
AK164_GM001158	{1287220:1287858:+}	K01358	clpP; ATP-dependent Clp protease, protease subunit [EC:3.4.21.92]
AK164_GM001159	{1287908:1288621:+}	K01358	clpP; ATP-dependent Clp protease, protease subunit [EC:3.4.21.92]
AK164_GM001048	{1176092:1176406:+}	K06891	clpS ATP-dependent Clp protease adaptor protein
AK164_GM000479	{530341:532845:+}	K03696	clpC; ATP-dependent Clp protease ATP-binding subunit
AK164_GM001100	{1226779:1227261:-}	K03564	BCP; peroxiredoxin Q/BCP [EC:1.11.1.15]
AK164_GM001522	{1685563:1686072:+}	K04063	osmC; lipoyl-dependent peroxidase [EC:1.11.1.28]
AK164_GM002579	{2838006:2838488:+}	K04063	osmC; osmotically inducible protein [EC:1.11.1.28]
Degradation of plant cell walls enzymes
AK164_GM000484	{536729:537382:+}	K01625	eda; 2-dehydro-3-deoxyphosphogluconate aldolase [EC:4.1.2.14 4.1.3.42]
AK164_GM000487	{539421:540839:-}	K01812	uxaC; glucuronate isomerase [EC:5.3.1.12]
AK164_GM000489	{541946:543475:+}	K00040	uxuB; fructuronate reductase [EC:1.1.1.57]
AK164_GM000532	{602674:604269:+}	K01685	uxaA; altronate hydrolase [EC: 4.2.1.7 ]
AK164_GM000866	{969833:972292:+}	K05349	bglX; beta-glucosidase [EC:3.2.1.21]
AK164_GM000867	{972300:975047:+}	K05349	bglX; beta-glucosidase [EC:3.2.1.21]
AK164_GM001272	{1407418:1409289:-}	K05349	bglX; beta-glucosidase [EC:3.2.1.21]
AK164_GM001594	{1754479:1756914:+}	K05349	bglX; beta-glucosidase [EC:3.2.1.21]
AK164_GM002433	{2670116:2671462:+}	K10240	cebE cellobiose transport system substrate-binding protein
AK164_GM002434	{2671479:2672780:+}	K10241	cebF cellobiose transport system permease protein
AK164_GM002435	{2672777:2673697:+}	K10242	cebG cellobiose transport system permease protein
AK164_GM002436	{2673776:2675347:+}	K05350	bglB; beta-glucosidase [EC:3.2.1.21]
AK164_GM002861	{3149703:3152168:-}	K05349	bglX; beta-glucosidase [EC:3.2.1.21]
AK164_GM003121	{3469071:3471266:+}	K01638	aceB, glcB malate synthase [EC:2.3.3.9]
AK164_GM000050	{53713:56832:+}	K01728	pel; pectate lyase [EC:4.2.2.2]
AK164_GM002727	{3004802:3006652:-}	K01183	chitinase [EC:3.2.1.14]
AK164_GM002728	{3006690:3009278:-}	K01183	chitinase [EC:3.2.1.14]
Bacterial secretion system
AK164_GM000653	{737764:738018:+}	K03073	Preprotein translocase subunit SecE
AK164_GM000691	{771774:773072:+}	K03076	Preprotein translocase subunit SecE
AK164_GM000962	{1092785:1093222:+}	K03117	Preprotein translocase subunit SecY
AK164_GM001225	{1359771:1360871:+}	K03110	Sec-independent protein translocase protein TatA
AK164_GM001229	{1364611:1366245:+}	K03106	Signal recognition particle GTPase
AK164_GM001530	{1694629:1694874:+}	K03075	Signal peptidase I
AK164_GM001619	{1781123:1781425:+}	K03116	Preprotein translocase subunit SecG
AK164_GM001620	{1781469:1782209:+}	K03118	Sec-independent protein translocase protein TatA
AK164_GM001734	{1895559:1896659:-}	K03074	Sec-independent protein secretion pathway component TatC
AK164_GM001735	{1896659:1898557:-}	K03072	Preprotein translocase subunit SecF
AK164_GM001736	{1898683:1899114:-}	K03210	Preprotein translocase subunit SecD
AK164_GM002349	{2562902:2565871:-}	K03070	Preprotein translocase subunit YajC
AK164_GM003208	{3574602:3575549:-}	K03217	Preprotein translocase subunit SecA (ATPase, RNA helicase)

## Sheet: S5
Table S5(A) GC Skew values at the window of 5kb across whole genome of AK164				Table S5(B) GC content values at the window of 1kb across whole genome of AK164.
Genome	Index	GC Skew (5kb)		Genome	start	end	GC %
Isopetricola sp. AK164	0	-0.0511811		Isopetricola sp. AK164	0	1000	0.68
Isopetricola sp. AK164	5000	-0.0107588		Isopetricola sp. AK164	1000	2000	0.671
Isopetricola sp. AK164	10000	-0.0333333		Isopetricola sp. AK164	2000	3000	0.733
Isopetricola sp. AK164	15000	-0.0102578		Isopetricola sp. AK164	3000	4000	0.727
Isopetricola sp. AK164	20000	0.0642404		Isopetricola sp. AK164	4000	5000	0.745
Isopetricola sp. AK164	25000	0.0706462		Isopetricola sp. AK164	5000	6000	0.772
Isopetricola sp. AK164	30000	0.00407719		Isopetricola sp. AK164	6000	7000	0.707
Isopetricola sp. AK164	35000	-0.0404717		Isopetricola sp. AK164	7000	8000	0.686
Isopetricola sp. AK164	40000	0.0117518		Isopetricola sp. AK164	8000	9000	0.683
Isopetricola sp. AK164	45000	0.0367822		Isopetricola sp. AK164	9000	10000	0.684
Isopetricola sp. AK164	50000	0.00357045		Isopetricola sp. AK164	10000	11000	0.704
Isopetricola sp. AK164	55000	0.0125889		Isopetricola sp. AK164	11000	12000	0.748
Isopetricola sp. AK164	60000	-0.0102041		Isopetricola sp. AK164	12000	13000	0.691
Isopetricola sp. AK164	65000	-0.0235746		Isopetricola sp. AK164	13000	14000	0.756
Isopetricola sp. AK164	70000	0.0554061		Isopetricola sp. AK164	14000	15000	0.701
Isopetricola sp. AK164	75000	0.016129		Isopetricola sp. AK164	15000	16000	0.721
Isopetricola sp. AK164	80000	0.00993822		Isopetricola sp. AK164	16000	17000	0.709
Isopetricola sp. AK164	85000	-0.02379		Isopetricola sp. AK164	17000	18000	0.72
Isopetricola sp. AK164	90000	0.0283649		Isopetricola sp. AK164	18000	19000	0.726
Isopetricola sp. AK164	95000	0.0718321		Isopetricola sp. AK164	19000	20000	0.731
Isopetricola sp. AK164	100000	-0.0690236		Isopetricola sp. AK164	20000	21000	0.717
Isopetricola sp. AK164	105000	-0.042641		Isopetricola sp. AK164	21000	22000	0.766
Isopetricola sp. AK164	110000	-0.0476728		Isopetricola sp. AK164	22000	23000	0.715
Isopetricola sp. AK164	115000	-0.0116992		Isopetricola sp. AK164	23000	24000	0.733
Isopetricola sp. AK164	120000	0.0430518		Isopetricola sp. AK164	24000	25000	0.696
Isopetricola sp. AK164	125000	0		Isopetricola sp. AK164	25000	26000	0.754
Isopetricola sp. AK164	130000	0.0167224		Isopetricola sp. AK164	26000	27000	0.738
Isopetricola sp. AK164	135000	-0.0495162		Isopetricola sp. AK164	27000	28000	0.701
Isopetricola sp. AK164	140000	-0.0282202		Isopetricola sp. AK164	28000	29000	0.703
Isopetricola sp. AK164	145000	0.00813435		Isopetricola sp. AK164	29000	30000	0.756
Isopetricola sp. AK164	150000	0.0392209		Isopetricola sp. AK164	30000	31000	0.714
Isopetricola sp. AK164	155000	-0.0124364		Isopetricola sp. AK164	31000	32000	0.729
Isopetricola sp. AK164	160000	0.01875		Isopetricola sp. AK164	32000	33000	0.74
Isopetricola sp. AK164	165000	0.0432924		Isopetricola sp. AK164	33000	34000	0.748
Isopetricola sp. AK164	170000	-0.00105097		Isopetricola sp. AK164	34000	35000	0.748
Isopetricola sp. AK164	175000	0.0441217		Isopetricola sp. AK164	35000	36000	0.715
Isopetricola sp. AK164	180000	0.0300429		Isopetricola sp. AK164	36000	37000	0.716
Isopetricola sp. AK164	185000	0.087677		Isopetricola sp. AK164	37000	38000	0.783
Isopetricola sp. AK164	190000	-0.0110613		Isopetricola sp. AK164	38000	39000	0.749
Isopetricola sp. AK164	195000	-0.0139002		Isopetricola sp. AK164	39000	40000	0.768
Isopetricola sp. AK164	200000	-0.0203535		Isopetricola sp. AK164	40000	41000	0.758
Isopetricola sp. AK164	205000	-0.00885936		Isopetricola sp. AK164	41000	42000	0.709
Isopetricola sp. AK164	210000	-0.045977		Isopetricola sp. AK164	42000	43000	0.724
Isopetricola sp. AK164	215000	-0.0494104		Isopetricola sp. AK164	43000	44000	0.72
Isopetricola sp. AK164	220000	-0.0131694		Isopetricola sp. AK164	44000	45000	0.748
Isopetricola sp. AK164	225000	0.0142154		Isopetricola sp. AK164	45000	46000	0.796
Isopetricola sp. AK164	230000	-0.0180544		Isopetricola sp. AK164	46000	47000	0.751
Isopetricola sp. AK164	235000	0.00267809		Isopetricola sp. AK164	47000	48000	0.733
Isopetricola sp. AK164	240000	0.0281167		Isopetricola sp. AK164	48000	49000	0.767
Isopetricola sp. AK164	245000	0.0186401		Isopetricola sp. AK164	49000	50000	0.732
Isopetricola sp. AK164	250000	-0.00205233		Isopetricola sp. AK164	50000	51000	0.75
Isopetricola sp. AK164	255000	-0.0179866		Isopetricola sp. AK164	51000	52000	0.752
Isopetricola sp. AK164	260000	0.0169315		Isopetricola sp. AK164	52000	53000	0.741
Isopetricola sp. AK164	265000	0.0102659		Isopetricola sp. AK164	53000	54000	0.704
Isopetricola sp. AK164	270000	0.0296276		Isopetricola sp. AK164	54000	55000	0.694
Isopetricola sp. AK164	275000	0.0226096		Isopetricola sp. AK164	55000	56000	0.72
Isopetricola sp. AK164	280000	-0.0151351		Isopetricola sp. AK164	56000	57000	0.705
Isopetricola sp. AK164	285000	0.0197755		Isopetricola sp. AK164	57000	58000	0.741
Isopetricola sp. AK164	290000	-0.010425		Isopetricola sp. AK164	58000	59000	0.745
Isopetricola sp. AK164	295000	0.00599455		Isopetricola sp. AK164	59000	60000	0.743
Isopetricola sp. AK164	300000	0.0244681		Isopetricola sp. AK164	60000	61000	0.743
Isopetricola sp. AK164	305000	-0.0196395		Isopetricola sp. AK164	61000	62000	0.782
Isopetricola sp. AK164	310000	0.0208955		Isopetricola sp. AK164	62000	63000	0.748
Isopetricola sp. AK164	315000	0.0347299		Isopetricola sp. AK164	63000	64000	0.71
Isopetricola sp. AK164	320000	0.0211967		Isopetricola sp. AK164	64000	65000	0.741
Isopetricola sp. AK164	325000	0.0246012		Isopetricola sp. AK164	65000	66000	0.743
Isopetricola sp. AK164	330000	-0.0077135		Isopetricola sp. AK164	66000	67000	0.734
Isopetricola sp. AK164	335000	0.00307348		Isopetricola sp. AK164	67000	68000	0.736
Isopetricola sp. AK164	340000	0.0137785		Isopetricola sp. AK164	68000	69000	0.745
Isopetricola sp. AK164	345000	-0.0198639		Isopetricola sp. AK164	69000	70000	0.69
Isopetricola sp. AK164	350000	0.00286384		Isopetricola sp. AK164	70000	71000	0.711
Isopetricola sp. AK164	355000	0.00990099		Isopetricola sp. AK164	71000	72000	0.738
Isopetricola sp. AK164	360000	0.00107817		Isopetricola sp. AK164	72000	73000	0.756
Isopetricola sp. AK164	365000	0.0194911		Isopetricola sp. AK164	73000	74000	0.76
Isopetricola sp. AK164	370000	0.0034076		Isopetricola sp. AK164	74000	75000	0.753
Isopetricola sp. AK164	375000	0.0214362		Isopetricola sp. AK164	75000	76000	0.759
Isopetricola sp. AK164	380000	0.0396934		Isopetricola sp. AK164	76000	77000	0.744
Isopetricola sp. AK164	385000	0.0115321		Isopetricola sp. AK164	77000	78000	0.732
Isopetricola sp. AK164	390000	0.0102013		Isopetricola sp. AK164	78000	79000	0.718
Isopetricola sp. AK164	395000	-0.0051393		Isopetricola sp. AK164	79000	80000	0.767
Isopetricola sp. AK164	400000	-0.0021322		Isopetricola sp. AK164	80000	81000	0.743
Isopetricola sp. AK164	405000	0.0554047		Isopetricola sp. AK164	81000	82000	0.739
Isopetricola sp. AK164	410000	-0.0126516		Isopetricola sp. AK164	82000	83000	0.761
Isopetricola sp. AK164	415000	0.00845839		Isopetricola sp. AK164	83000	84000	0.743
Isopetricola sp. AK164	420000	0.00482574		Isopetricola sp. AK164	84000	85000	0.737
Isopetricola sp. AK164	425000	0.032493		Isopetricola sp. AK164	85000	86000	0.773
Isopetricola sp. AK164	430000	0.0059108		Isopetricola sp. AK164	86000	87000	0.754
Isopetricola sp. AK164	435000	-0.00383142		Isopetricola sp. AK164	87000	88000	0.72
Isopetricola sp. AK164	440000	0.0253863		Isopetricola sp. AK164	88000	89000	0.682
Isopetricola sp. AK164	445000	0.0121523		Isopetricola sp. AK164	89000	90000	0.728
Isopetricola sp. AK164	450000	0.00214362		Isopetricola sp. AK164	90000	91000	0.743
Isopetricola sp. AK164	455000	0.00166113		Isopetricola sp. AK164	91000	92000	0.715
Isopetricola sp. AK164	460000	-0.0132275		Isopetricola sp. AK164	92000	93000	0.707
Isopetricola sp. AK164	465000	-0.0150571		Isopetricola sp. AK164	93000	94000	0.721
Isopetricola sp. AK164	470000	0.0389041		Isopetricola sp. AK164	94000	95000	0.71
Isopetricola sp. AK164	475000	-0.00236407		Isopetricola sp. AK164	95000	96000	0.726
Isopetricola sp. AK164	480000	0.0450682		Isopetricola sp. AK164	96000	97000	0.712
Isopetricola sp. AK164	485000	0.0221622		Isopetricola sp. AK164	97000	98000	0.778
Isopetricola sp. AK164	490000	-0.00191205		Isopetricola sp. AK164	98000	99000	0.768
Isopetricola sp. AK164	495000	0.047261		Isopetricola sp. AK164	99000	100000	0.733
Isopetricola sp. AK164	500000	-0.0104028		Isopetricola sp. AK164	100000	101000	0.762
Isopetricola sp. AK164	505000	-0.0115436		Isopetricola sp. AK164	101000	102000	0.748
Isopetricola sp. AK164	510000	0.00859753		Isopetricola sp. AK164	102000	103000	0.714
Isopetricola sp. AK164	515000	0.0168919		Isopetricola sp. AK164	103000	104000	0.685
Isopetricola sp. AK164	520000	0.0179837		Isopetricola sp. AK164	104000	105000	0.655
Isopetricola sp. AK164	525000	-0.0215385		Isopetricola sp. AK164	105000	106000	0.755
Isopetricola sp. AK164	530000	0		Isopetricola sp. AK164	106000	107000	0.748
Isopetricola sp. AK164	535000	0.0316644		Isopetricola sp. AK164	107000	108000	0.738
Isopetricola sp. AK164	540000	-0.00708833		Isopetricola sp. AK164	108000	109000	0.724
Isopetricola sp. AK164	545000	-0.0341326		Isopetricola sp. AK164	109000	110000	0.67
Isopetricola sp. AK164	550000	0.0322401		Isopetricola sp. AK164	110000	111000	0.697
Isopetricola sp. AK164	555000	0.0155211		Isopetricola sp. AK164	111000	112000	0.672
Isopetricola sp. AK164	560000	-0.0293638		Isopetricola sp. AK164	112000	113000	0.735
Isopetricola sp. AK164	565000	0.0333967		Isopetricola sp. AK164	113000	114000	0.723
Isopetricola sp. AK164	570000	-0.0095498		Isopetricola sp. AK164	114000	115000	0.718
Isopetricola sp. AK164	575000	0.0279299		Isopetricola sp. AK164	115000	116000	0.708
Isopetricola sp. AK164	580000	0.0152672		Isopetricola sp. AK164	116000	117000	0.701
Isopetricola sp. AK164	585000	-0.0253378		Isopetricola sp. AK164	117000	118000	0.703
Isopetricola sp. AK164	590000	0.00358819		Isopetricola sp. AK164	118000	119000	0.748
Isopetricola sp. AK164	595000	0.0325531		Isopetricola sp. AK164	119000	120000	0.73
Isopetricola sp. AK164	600000	-0.0189212		Isopetricola sp. AK164	120000	121000	0.727
Isopetricola sp. AK164	605000	-0.0244426		Isopetricola sp. AK164	121000	122000	0.711
Isopetricola sp. AK164	610000	0.0146862		Isopetricola sp. AK164	122000	123000	0.712
Isopetricola sp. AK164	615000	-0.0151475		Isopetricola sp. AK164	123000	124000	0.773
Isopetricola sp. AK164	620000	-0.0186071		Isopetricola sp. AK164	124000	125000	0.747
Isopetricola sp. AK164	625000	0.0203185		Isopetricola sp. AK164	125000	126000	0.756
Isopetricola sp. AK164	630000	0.0174673		Isopetricola sp. AK164	126000	127000	0.796
Isopetricola sp. AK164	635000	0.0476191		Isopetricola sp. AK164	127000	128000	0.786
Isopetricola sp. AK164	640000	-0.00535362		Isopetricola sp. AK164	128000	129000	0.737
Isopetricola sp. AK164	645000	-0.0315501		Isopetricola sp. AK164	129000	130000	0.755
Isopetricola sp. AK164	650000	0.0188379		Isopetricola sp. AK164	130000	131000	0.752
Isopetricola sp. AK164	655000	0.0259634		Isopetricola sp. AK164	131000	132000	0.744
Isopetricola sp. AK164	660000	0.0204307		Isopetricola sp. AK164	132000	133000	0.719
Isopetricola sp. AK164	665000	0		Isopetricola sp. AK164	133000	134000	0.685
Isopetricola sp. AK164	670000	-0.0119079		Isopetricola sp. AK164	134000	135000	0.688
Isopetricola sp. AK164	675000	-0.0206428		Isopetricola sp. AK164	135000	136000	0.659
Isopetricola sp. AK164	680000	-0.00618446		Isopetricola sp. AK164	136000	137000	0.668
Isopetricola sp. AK164	685000	0.0120078		Isopetricola sp. AK164	137000	138000	0.706
Isopetricola sp. AK164	690000	-0.00822368		Isopetricola sp. AK164	138000	139000	0.745
Isopetricola sp. AK164	695000	-0.00645161		Isopetricola sp. AK164	139000	140000	0.736
Isopetricola sp. AK164	700000	-0.0038525		Isopetricola sp. AK164	140000	141000	0.682
Isopetricola sp. AK164	705000	-0.0109469		Isopetricola sp. AK164	141000	142000	0.713
Isopetricola sp. AK164	710000	-0.0070922		Isopetricola sp. AK164	142000	143000	0.746
Isopetricola sp. AK164	715000	-0.0559691		Isopetricola sp. AK164	143000	144000	0.717
Isopetricola sp. AK164	720000	-0.0429448		Isopetricola sp. AK164	144000	145000	0.721
Isopetricola sp. AK164	725000	0.0233307		Isopetricola sp. AK164	145000	146000	0.747
Isopetricola sp. AK164	730000	0.0490971		Isopetricola sp. AK164	146000	147000	0.762
Isopetricola sp. AK164	735000	-0.00166482		Isopetricola sp. AK164	147000	148000	0.787
Isopetricola sp. AK164	740000	0.0244295		Isopetricola sp. AK164	148000	149000	0.77
Isopetricola sp. AK164	745000	-0.0285551		Isopetricola sp. AK164	149000	150000	0.745
Isopetricola sp. AK164	750000	-0.0214265		Isopetricola sp. AK164	150000	151000	0.781
Isopetricola sp. AK164	755000	-0.0342137		Isopetricola sp. AK164	151000	152000	0.748
Isopetricola sp. AK164	760000	-0.00914808		Isopetricola sp. AK164	152000	153000	0.749
Isopetricola sp. AK164	765000	-0.0192365		Isopetricola sp. AK164	153000	154000	0.766
Isopetricola sp. AK164	770000	-0.00258102		Isopetricola sp. AK164	154000	155000	0.755
Isopetricola sp. AK164	775000	-0.0344636		Isopetricola sp. AK164	155000	156000	0.699
Isopetricola sp. AK164	780000	-0.0216024		Isopetricola sp. AK164	156000	157000	0.688
Isopetricola sp. AK164	785000	0.0108605		Isopetricola sp. AK164	157000	158000	0.696
Isopetricola sp. AK164	790000	-0.0202259		Isopetricola sp. AK164	158000	159000	0.731
Isopetricola sp. AK164	795000	0.0113606		Isopetricola sp. AK164	159000	160000	0.724
Isopetricola sp. AK164	800000	0.00413337		Isopetricola sp. AK164	160000	161000	0.687
Isopetricola sp. AK164	805000	-0.0422078		Isopetricola sp. AK164	161000	162000	0.682
Isopetricola sp. AK164	810000	-0.0252458		Isopetricola sp. AK164	162000	163000	0.694
Isopetricola sp. AK164	815000	0.0346535		Isopetricola sp. AK164	163000	164000	0.718
Isopetricola sp. AK164	820000	0.0337819		Isopetricola sp. AK164	164000	165000	0.739
Isopetricola sp. AK164	825000	0.0330251		Isopetricola sp. AK164	165000	166000	0.75
Isopetricola sp. AK164	830000	0.0202775		Isopetricola sp. AK164	166000	167000	0.724
Isopetricola sp. AK164	835000	0.0229765		Isopetricola sp. AK164	167000	168000	0.759
Isopetricola sp. AK164	840000	0.0437349		Isopetricola sp. AK164	168000	169000	0.769
Isopetricola sp. AK164	845000	0.0234205		Isopetricola sp. AK164	169000	170000	0.74
Isopetricola sp. AK164	850000	-0.00921909		Isopetricola sp. AK164	170000	171000	0.723
Isopetricola sp. AK164	855000	-0.0174497		Isopetricola sp. AK164	171000	172000	0.761
Isopetricola sp. AK164	860000	0.011839		Isopetricola sp. AK164	172000	173000	0.767
Isopetricola sp. AK164	865000	0.0174511		Isopetricola sp. AK164	173000	174000	0.787
Isopetricola sp. AK164	870000	-0.0102408		Isopetricola sp. AK164	174000	175000	0.768
Isopetricola sp. AK164	875000	-0.0148992		Isopetricola sp. AK164	175000	176000	0.734
Isopetricola sp. AK164	880000	-0.00963922		Isopetricola sp. AK164	176000	177000	0.744
Isopetricola sp. AK164	885000	-0.00571118		Isopetricola sp. AK164	177000	178000	0.744
Isopetricola sp. AK164	890000	0.00951848		Isopetricola sp. AK164	178000	179000	0.702
Isopetricola sp. AK164	895000	-0.0157638		Isopetricola sp. AK164	179000	180000	0.725
Isopetricola sp. AK164	900000	0.0225062		Isopetricola sp. AK164	180000	181000	0.746
Isopetricola sp. AK164	905000	-0.0567787		Isopetricola sp. AK164	181000	182000	0.758
Isopetricola sp. AK164	910000	-0.0124207		Isopetricola sp. AK164	182000	183000	0.767
Isopetricola sp. AK164	915000	0.00245566		Isopetricola sp. AK164	183000	184000	0.739
Isopetricola sp. AK164	920000	0.00998336		Isopetricola sp. AK164	184000	185000	0.718
Isopetricola sp. AK164	925000	0.0131363		Isopetricola sp. AK164	185000	186000	0.743
Isopetricola sp. AK164	930000	0.0179543		Isopetricola sp. AK164	186000	187000	0.73
Isopetricola sp. AK164	935000	0.0327482		Isopetricola sp. AK164	187000	188000	0.597
Isopetricola sp. AK164	940000	-0.0124546		Isopetricola sp. AK164	188000	189000	0.588
Isopetricola sp. AK164	945000	0.00507343		Isopetricola sp. AK164	189000	190000	0.661
Isopetricola sp. AK164	950000	0.00614152		Isopetricola sp. AK164	190000	191000	0.632
Isopetricola sp. AK164	955000	0.0476191		Isopetricola sp. AK164	191000	192000	0.626
Isopetricola sp. AK164	960000	0.0342714		Isopetricola sp. AK164	192000	193000	0.685
Isopetricola sp. AK164	965000	0.030303		Isopetricola sp. AK164	193000	194000	0.683
Isopetricola sp. AK164	970000	-0.0234095		Isopetricola sp. AK164	194000	195000	0.719
Isopetricola sp. AK164	975000	0.00404204		Isopetricola sp. AK164	195000	196000	0.723
Isopetricola sp. AK164	980000	0.0796316		Isopetricola sp. AK164	196000	197000	0.723
Isopetricola sp. AK164	985000	-0.0522876		Isopetricola sp. AK164	197000	198000	0.727
Isopetricola sp. AK164	990000	0.0291209		Isopetricola sp. AK164	198000	199000	0.767
Isopetricola sp. AK164	995000	0.0627451		Isopetricola sp. AK164	199000	200000	0.729
Isopetricola sp. AK164	1000000	-0.0394265		Isopetricola sp. AK164	200000	201000	0.733
Isopetricola sp. AK164	1005000	0.020419		Isopetricola sp. AK164	201000	202000	0.753
Isopetricola sp. AK164	1010000	0.0296079		Isopetricola sp. AK164	202000	203000	0.771
Isopetricola sp. AK164	1015000	0.0718447		Isopetricola sp. AK164	203000	204000	0.725
Isopetricola sp. AK164	1020000	0.0291468		Isopetricola sp. AK164	204000	205000	0.752
Isopetricola sp. AK164	1025000	-0.00026731		Isopetricola sp. AK164	205000	206000	0.725
Isopetricola sp. AK164	1030000	-0.00544366		Isopetricola sp. AK164	206000	207000	0.698
Isopetricola sp. AK164	1035000	0.0435262		Isopetricola sp. AK164	207000	208000	0.712
Isopetricola sp. AK164	1040000	-0.0395981		Isopetricola sp. AK164	208000	209000	0.754
Isopetricola sp. AK164	1045000	-0.0135205		Isopetricola sp. AK164	209000	210000	0.723
Isopetricola sp. AK164	1050000	0.0314164		Isopetricola sp. AK164	210000	211000	0.736
Isopetricola sp. AK164	1055000	-0.061295		Isopetricola sp. AK164	211000	212000	0.769
Isopetricola sp. AK164	1060000	-0.0115258		Isopetricola sp. AK164	212000	213000	0.744
Isopetricola sp. AK164	1065000	0.0173137		Isopetricola sp. AK164	213000	214000	0.681
Isopetricola sp. AK164	1070000	-0.0277316		Isopetricola sp. AK164	214000	215000	0.724
Isopetricola sp. AK164	1075000	0.0504484		Isopetricola sp. AK164	215000	216000	0.714
Isopetricola sp. AK164	1080000	0.0534979		Isopetricola sp. AK164	216000	217000	0.707
Isopetricola sp. AK164	1085000	0.0178174		Isopetricola sp. AK164	217000	218000	0.711
Isopetricola sp. AK164	1090000	-0.0362358		Isopetricola sp. AK164	218000	219000	0.711
Isopetricola sp. AK164	1095000	0.0553613		Isopetricola sp. AK164	219000	220000	0.719
Isopetricola sp. AK164	1100000	0.0111359		Isopetricola sp. AK164	220000	221000	0.67
Isopetricola sp. AK164	1105000	-0.020352		Isopetricola sp. AK164	221000	222000	0.715
Isopetricola sp. AK164	1110000	-0.00828213		Isopetricola sp. AK164	222000	223000	0.672
Isopetricola sp. AK164	1115000	0.00628601		Isopetricola sp. AK164	223000	224000	0.7
Isopetricola sp. AK164	1120000	0.0139635		Isopetricola sp. AK164	224000	225000	0.66
Isopetricola sp. AK164	1125000	0.0441631		Isopetricola sp. AK164	225000	226000	0.673
Isopetricola sp. AK164	1130000	0.0203863		Isopetricola sp. AK164	226000	227000	0.74
Isopetricola sp. AK164	1135000	0.0290167		Isopetricola sp. AK164	227000	228000	0.738
Isopetricola sp. AK164	1140000	0.0520394		Isopetricola sp. AK164	228000	229000	0.752
Isopetricola sp. AK164	1145000	0.0326762		Isopetricola sp. AK164	229000	230000	0.755
Isopetricola sp. AK164	1150000	0.00754822		Isopetricola sp. AK164	230000	231000	0.761
Isopetricola sp. AK164	1155000	0.0136132		Isopetricola sp. AK164	231000	232000	0.75
Isopetricola sp. AK164	1160000	-0.00140568		Isopetricola sp. AK164	232000	233000	0.703
Isopetricola sp. AK164	1165000	-0.0314151		Isopetricola sp. AK164	233000	234000	0.761
Isopetricola sp. AK164	1170000	-0.0392211		Isopetricola sp. AK164	234000	235000	0.736
Isopetricola sp. AK164	1175000	0.0253233		Isopetricola sp. AK164	235000	236000	0.746
Isopetricola sp. AK164	1180000	0.0347428		Isopetricola sp. AK164	236000	237000	0.749
Isopetricola sp. AK164	1185000	0.00947075		Isopetricola sp. AK164	237000	238000	0.766
Isopetricola sp. AK164	1190000	-0.0152391		Isopetricola sp. AK164	238000	239000	0.736
Isopetricola sp. AK164	1195000	-0.00080797		Isopetricola sp. AK164	239000	240000	0.737
Isopetricola sp. AK164	1200000	0.0186994		Isopetricola sp. AK164	240000	241000	0.76
Isopetricola sp. AK164	1205000	0.0562207		Isopetricola sp. AK164	241000	242000	0.743
Isopetricola sp. AK164	1210000	-0.0599156		Isopetricola sp. AK164	242000	243000	0.756
Isopetricola sp. AK164	1215000	-0.0347078		Isopetricola sp. AK164	243000	244000	0.742
Isopetricola sp. AK164	1220000	0.0409193		Isopetricola sp. AK164	244000	245000	0.769
Isopetricola sp. AK164	1225000	0.0637013		Isopetricola sp. AK164	245000	246000	0.711
Isopetricola sp. AK164	1230000	-0.0362003		Isopetricola sp. AK164	246000	247000	0.745
Isopetricola sp. AK164	1235000	0.0120935		Isopetricola sp. AK164	247000	248000	0.788
Isopetricola sp. AK164	1240000	0.0438202		Isopetricola sp. AK164	248000	249000	0.8
Isopetricola sp. AK164	1245000	-0.00108167		Isopetricola sp. AK164	249000	250000	0.765
Isopetricola sp. AK164	1250000	-0.00391543		Isopetricola sp. AK164	250000	251000	0.76
Isopetricola sp. AK164	1255000	-0.0177257		Isopetricola sp. AK164	251000	252000	0.781
Isopetricola sp. AK164	1260000	0.0131363		Isopetricola sp. AK164	252000	253000	0.817
Isopetricola sp. AK164	1265000	0.00081015		Isopetricola sp. AK164	253000	254000	0.788
Isopetricola sp. AK164	1270000	0.03761		Isopetricola sp. AK164	254000	255000	0.752
Isopetricola sp. AK164	1275000	0.0199246		Isopetricola sp. AK164	255000	256000	0.746
Isopetricola sp. AK164	1280000	0.0338266		Isopetricola sp. AK164	256000	257000	0.757
Isopetricola sp. AK164	1285000	-0.032		Isopetricola sp. AK164	257000	258000	0.762
Isopetricola sp. AK164	1290000	0.0537931		Isopetricola sp. AK164	258000	259000	0.739
Isopetricola sp. AK164	1295000	0.0140921		Isopetricola sp. AK164	259000	260000	0.721
Isopetricola sp. AK164	1300000	0.0644726		Isopetricola sp. AK164	260000	261000	0.755
Isopetricola sp. AK164	1305000	0.0319207		Isopetricola sp. AK164	261000	262000	0.746
Isopetricola sp. AK164	1310000	0.0342205		Isopetricola sp. AK164	262000	263000	0.79
Isopetricola sp. AK164	1315000	0.00814836		Isopetricola sp. AK164	263000	264000	0.769
Isopetricola sp. AK164	1320000	-0.00682128		Isopetricola sp. AK164	264000	265000	0.779
Isopetricola sp. AK164	1325000	0.0247538		Isopetricola sp. AK164	265000	266000	0.793
Isopetricola sp. AK164	1330000	-0.0677824		Isopetricola sp. AK164	266000	267000	0.747
Isopetricola sp. AK164	1335000	-0.045677		Isopetricola sp. AK164	267000	268000	0.749
Isopetricola sp. AK164	1340000	-0.0362981		Isopetricola sp. AK164	268000	269000	0.777
Isopetricola sp. AK164	1345000	-0.00193424		Isopetricola sp. AK164	269000	270000	0.733
Isopetricola sp. AK164	1350000	0.0461119		Isopetricola sp. AK164	270000	271000	0.758
Isopetricola sp. AK164	1355000	0.015715		Isopetricola sp. AK164	271000	272000	0.749
Isopetricola sp. AK164	1360000	-0.019045		Isopetricola sp. AK164	272000	273000	0.76
Isopetricola sp. AK164	1365000	0.0144611		Isopetricola sp. AK164	273000	274000	0.703
Isopetricola sp. AK164	1370000	0.00891453		Isopetricola sp. AK164	274000	275000	0.709
Isopetricola sp. AK164	1375000	0.00211864		Isopetricola sp. AK164	275000	276000	0.707
Isopetricola sp. AK164	1380000	-0.0127636		Isopetricola sp. AK164	276000	277000	0.715
Isopetricola sp. AK164	1385000	-0.00549149		Isopetricola sp. AK164	277000	278000	0.76
Isopetricola sp. AK164	1390000	0.0445215		Isopetricola sp. AK164	278000	279000	0.765
Isopetricola sp. AK164	1395000	0.0217155		Isopetricola sp. AK164	279000	280000	0.724
Isopetricola sp. AK164	1400000	-0.0130592		Isopetricola sp. AK164	280000	281000	0.713
Isopetricola sp. AK164	1405000	0.0432		Isopetricola sp. AK164	281000	282000	0.759
Isopetricola sp. AK164	1410000	0.00983258		Isopetricola sp. AK164	282000	283000	0.714
Isopetricola sp. AK164	1415000	-0.0366947		Isopetricola sp. AK164	283000	284000	0.747
Isopetricola sp. AK164	1420000	0.0290948		Isopetricola sp. AK164	284000	285000	0.767
Isopetricola sp. AK164	1425000	0.0159465		Isopetricola sp. AK164	285000	286000	0.721
Isopetricola sp. AK164	1430000	0.0304045		Isopetricola sp. AK164	286000	287000	0.747
Isopetricola sp. AK164	1435000	-0.00468191		Isopetricola sp. AK164	287000	288000	0.77
Isopetricola sp. AK164	1440000	-0.0184246		Isopetricola sp. AK164	288000	289000	0.755
Isopetricola sp. AK164	1445000	-0.00135391		Isopetricola sp. AK164	289000	290000	0.749
Isopetricola sp. AK164	1450000	0.0425931		Isopetricola sp. AK164	290000	291000	0.723
Isopetricola sp. AK164	1455000	0.0542594		Isopetricola sp. AK164	291000	292000	0.745
Isopetricola sp. AK164	1460000	0.0206105		Isopetricola sp. AK164	292000	293000	0.782
Isopetricola sp. AK164	1465000	0.00809061		Isopetricola sp. AK164	293000	294000	0.749
Isopetricola sp. AK164	1470000	-0.0321888		Isopetricola sp. AK164	294000	295000	0.742
Isopetricola sp. AK164	1475000	0.00673924		Isopetricola sp. AK164	295000	296000	0.77
Isopetricola sp. AK164	1480000	0.0276183		Isopetricola sp. AK164	296000	297000	0.716
Isopetricola sp. AK164	1485000	-0.0261364		Isopetricola sp. AK164	297000	298000	0.708
Isopetricola sp. AK164	1490000	0.00052659		Isopetricola sp. AK164	298000	299000	0.741
Isopetricola sp. AK164	1495000	-0.0148699		Isopetricola sp. AK164	299000	300000	0.735
Isopetricola sp. AK164	1500000	-0.0146628		Isopetricola sp. AK164	300000	301000	0.751
Isopetricola sp. AK164	1505000	0.0402024		Isopetricola sp. AK164	301000	302000	0.756
Isopetricola sp. AK164	1510000	-0.019241		Isopetricola sp. AK164	302000	303000	0.758
Isopetricola sp. AK164	1515000	0.0330882		Isopetricola sp. AK164	303000	304000	0.74
Isopetricola sp. AK164	1520000	-0.0463683		Isopetricola sp. AK164	304000	305000	0.755
Isopetricola sp. AK164	1525000	-0.0092947		Isopetricola sp. AK164	305000	306000	0.764
Isopetricola sp. AK164	1530000	0.113579		Isopetricola sp. AK164	306000	307000	0.763
Isopetricola sp. AK164	1535000	0.0606876		Isopetricola sp. AK164	307000	308000	0.734
Isopetricola sp. AK164	1540000	-0.00240192		Isopetricola sp. AK164	308000	309000	0.7
Isopetricola sp. AK164	1545000	-0.00666489		Isopetricola sp. AK164	309000	310000	0.756
Isopetricola sp. AK164	1550000	0.032431		Isopetricola sp. AK164	310000	311000	0.749
Isopetricola sp. AK164	1555000	-0.0370995		Isopetricola sp. AK164	311000	312000	0.733
Isopetricola sp. AK164	1560000	0.00586354		Isopetricola sp. AK164	312000	313000	0.737
Isopetricola sp. AK164	1565000	-0.00110742		Isopetricola sp. AK164	313000	314000	0.728
Isopetricola sp. AK164	1570000	0.00110742		Isopetricola sp. AK164	314000	315000	0.738
Isopetricola sp. AK164	1575000	0.021415		Isopetricola sp. AK164	315000	316000	0.716
Isopetricola sp. AK164	1580000	-0.00932529		Isopetricola sp. AK164	316000	317000	0.743
Isopetricola sp. AK164	1585000	0.00747863		Isopetricola sp. AK164	317000	318000	0.725
Isopetricola sp. AK164	1590000	-0.0327827		Isopetricola sp. AK164	318000	319000	0.728
Isopetricola sp. AK164	1595000	0.00511716		Isopetricola sp. AK164	319000	320000	0.716
Isopetricola sp. AK164	1600000	0.0160632		Isopetricola sp. AK164	320000	321000	0.747
Isopetricola sp. AK164	1605000	-0.00911663		Isopetricola sp. AK164	321000	322000	0.8
Isopetricola sp. AK164	1610000	-0.00237389		Isopetricola sp. AK164	322000	323000	0.728
Isopetricola sp. AK164	1615000	0.0289598		Isopetricola sp. AK164	323000	324000	0.753
Isopetricola sp. AK164	1620000	-0.0411844		Isopetricola sp. AK164	324000	325000	0.699
Isopetricola sp. AK164	1625000	-0.0251203		Isopetricola sp. AK164	325000	326000	0.734
Isopetricola sp. AK164	1630000	-0.0200803		Isopetricola sp. AK164	326000	327000	0.737
Isopetricola sp. AK164	1635000	0.0190871		Isopetricola sp. AK164	327000	328000	0.718
Isopetricola sp. AK164	1640000	-0.00880088		Isopetricola sp. AK164	328000	329000	0.753
Isopetricola sp. AK164	1645000	-0.00429415		Isopetricola sp. AK164	329000	330000	0.757
Isopetricola sp. AK164	1650000	-0.0202128		Isopetricola sp. AK164	330000	331000	0.688
Isopetricola sp. AK164	1655000	-0.0134949		Isopetricola sp. AK164	331000	332000	0.688
Isopetricola sp. AK164	1660000	0.00973033		Isopetricola sp. AK164	332000	333000	0.736
Isopetricola sp. AK164	1665000	-0.00462837		Isopetricola sp. AK164	333000	334000	0.743
Isopetricola sp. AK164	1670000	0.021914		Isopetricola sp. AK164	334000	335000	0.775
Isopetricola sp. AK164	1675000	0.0309906		Isopetricola sp. AK164	335000	336000	0.728
Isopetricola sp. AK164	1680000	-0.00848416		Isopetricola sp. AK164	336000	337000	0.76
Isopetricola sp. AK164	1685000	0.00810373		Isopetricola sp. AK164	337000	338000	0.725
Isopetricola sp. AK164	1690000	-0.0106205		Isopetricola sp. AK164	338000	339000	0.687
Isopetricola sp. AK164	1695000	0.0478781		Isopetricola sp. AK164	339000	340000	0.679
Isopetricola sp. AK164	1700000	0.0125958		Isopetricola sp. AK164	340000	341000	0.71
Isopetricola sp. AK164	1705000	-0.0299434		Isopetricola sp. AK164	341000	342000	0.762
Isopetricola sp. AK164	1710000	-0.0136766		Isopetricola sp. AK164	342000	343000	0.77
Isopetricola sp. AK164	1715000	0.0132817		Isopetricola sp. AK164	343000	344000	0.783
Isopetricola sp. AK164	1720000	0.0356179		Isopetricola sp. AK164	344000	345000	0.749
Isopetricola sp. AK164	1725000	0.0272017		Isopetricola sp. AK164	345000	346000	0.725
Isopetricola sp. AK164	1730000	0.00055991		Isopetricola sp. AK164	346000	347000	0.729
Isopetricola sp. AK164	1735000	0.00185136		Isopetricola sp. AK164	347000	348000	0.692
Isopetricola sp. AK164	1740000	0.00131062		Isopetricola sp. AK164	348000	349000	0.773
Isopetricola sp. AK164	1745000	0.0156658		Isopetricola sp. AK164	349000	350000	0.756
Isopetricola sp. AK164	1750000	-0.0276723		Isopetricola sp. AK164	350000	351000	0.767
Isopetricola sp. AK164	1755000	-0.0361905		Isopetricola sp. AK164	351000	352000	0.76
Isopetricola sp. AK164	1760000	-0.0262948		Isopetricola sp. AK164	352000	353000	0.767
Isopetricola sp. AK164	1765000	-0.00610241		Isopetricola sp. AK164	353000	354000	0.763
Isopetricola sp. AK164	1770000	0.0174525		Isopetricola sp. AK164	354000	355000	0.784
Isopetricola sp. AK164	1775000	0.118888		Isopetricola sp. AK164	355000	356000	0.772
Isopetricola sp. AK164	1780000	0.00662954		Isopetricola sp. AK164	356000	357000	0.717
Isopetricola sp. AK164	1785000	0.0388932		Isopetricola sp. AK164	357000	358000	0.741
Isopetricola sp. AK164	1790000	-0.0217691		Isopetricola sp. AK164	358000	359000	0.769
Isopetricola sp. AK164	1795000	0.00426439		Isopetricola sp. AK164	359000	360000	0.738
Isopetricola sp. AK164	1800000	0.0677207		Isopetricola sp. AK164	360000	361000	0.774
Isopetricola sp. AK164	1805000	0.0372754		Isopetricola sp. AK164	361000	362000	0.749
Isopetricola sp. AK164	1810000	-0.0809772		Isopetricola sp. AK164	362000	363000	0.738
Isopetricola sp. AK164	1815000	-0.0337458		Isopetricola sp. AK164	363000	364000	0.707
Isopetricola sp. AK164	1820000	-0.0814115		Isopetricola sp. AK164	364000	365000	0.742
Isopetricola sp. AK164	1825000	-0.00734294		Isopetricola sp. AK164	365000	366000	0.753
Isopetricola sp. AK164	1830000	-0.0909091		Isopetricola sp. AK164	366000	367000	0.739
Isopetricola sp. AK164	1835000	0.0394945		Isopetricola sp. AK164	367000	368000	0.716
Isopetricola sp. AK164	1840000	0.0400828		Isopetricola sp. AK164	368000	369000	0.75
Isopetricola sp. AK164	1845000	-0.0280075		Isopetricola sp. AK164	369000	370000	0.736
Isopetricola sp. AK164	1850000	0.0684932		Isopetricola sp. AK164	370000	371000	0.751
Isopetricola sp. AK164	1855000	-0.00901393		Isopetricola sp. AK164	371000	372000	0.74
Isopetricola sp. AK164	1860000	0.0477699		Isopetricola sp. AK164	372000	373000	0.764
Isopetricola sp. AK164	1865000	-0.00107933		Isopetricola sp. AK164	373000	374000	0.764
Isopetricola sp. AK164	1870000	0.00547345		Isopetricola sp. AK164	374000	375000	0.796
Isopetricola sp. AK164	1875000	0.0303852		Isopetricola sp. AK164	375000	376000	0.759
Isopetricola sp. AK164	1880000	0.021727		Isopetricola sp. AK164	376000	377000	0.79
Isopetricola sp. AK164	1885000	0.00263435		Isopetricola sp. AK164	377000	378000	0.708
Isopetricola sp. AK164	1890000	0.00937672		Isopetricola sp. AK164	378000	379000	0.735
Isopetricola sp. AK164	1895000	0.0111545		Isopetricola sp. AK164	379000	380000	0.74
Isopetricola sp. AK164	1900000	-0.0393153		Isopetricola sp. AK164	380000	381000	0.716
Isopetricola sp. AK164	1905000	-0.00714475		Isopetricola sp. AK164	381000	382000	0.712
Isopetricola sp. AK164	1910000	-0.00683995		Isopetricola sp. AK164	382000	383000	0.773
Isopetricola sp. AK164	1915000	-0.0202343		Isopetricola sp. AK164	383000	384000	0.749
Isopetricola sp. AK164	1920000	-0.00464862		Isopetricola sp. AK164	384000	385000	0.703
Isopetricola sp. AK164	1925000	-0.0447673		Isopetricola sp. AK164	385000	386000	0.714
Isopetricola sp. AK164	1930000	-0.0330943		Isopetricola sp. AK164	386000	387000	0.736
Isopetricola sp. AK164	1935000	-0.0527432		Isopetricola sp. AK164	387000	388000	0.73
Isopetricola sp. AK164	1940000	0.0359513		Isopetricola sp. AK164	388000	389000	0.717
Isopetricola sp. AK164	1945000	-0.0490038		Isopetricola sp. AK164	389000	390000	0.745
Isopetricola sp. AK164	1950000	0.00243704		Isopetricola sp. AK164	390000	391000	0.705
Isopetricola sp. AK164	1955000	0.011167		Isopetricola sp. AK164	391000	392000	0.692
Isopetricola sp. AK164	1960000	-0.0103311		Isopetricola sp. AK164	392000	393000	0.719
Isopetricola sp. AK164	1965000	0.0286678		Isopetricola sp. AK164	393000	394000	0.744
Isopetricola sp. AK164	1970000	-0.00887335		Isopetricola sp. AK164	394000	395000	0.767
Isopetricola sp. AK164	1975000	0.0302205		Isopetricola sp. AK164	395000	396000	0.699
Isopetricola sp. AK164	1980000	-0.00904627		Isopetricola sp. AK164	396000	397000	0.721
Isopetricola sp. AK164	1985000	0.0370169		Isopetricola sp. AK164	397000	398000	0.777
Isopetricola sp. AK164	1990000	0.00136277		Isopetricola sp. AK164	398000	399000	0.747
Isopetricola sp. AK164	1995000	0.0184726		Isopetricola sp. AK164	399000	400000	0.753
Isopetricola sp. AK164	2000000	0.00751445		Isopetricola sp. AK164	400000	401000	0.734
Isopetricola sp. AK164	2005000	-0.0395584		Isopetricola sp. AK164	401000	402000	0.75
Isopetricola sp. AK164	2010000	-0.0435736		Isopetricola sp. AK164	402000	403000	0.73
Isopetricola sp. AK164	2015000	0.0059205		Isopetricola sp. AK164	403000	404000	0.767
Isopetricola sp. AK164	2020000	-0.0328912		Isopetricola sp. AK164	404000	405000	0.771
Isopetricola sp. AK164	2025000	-0.0694634		Isopetricola sp. AK164	405000	406000	0.74
Isopetricola sp. AK164	2030000	0.0281081		Isopetricola sp. AK164	406000	407000	0.74
Isopetricola sp. AK164	2035000	-0.0392848		Isopetricola sp. AK164	407000	408000	0.737
Isopetricola sp. AK164	2040000	-0.0216498		Isopetricola sp. AK164	408000	409000	0.724
Isopetricola sp. AK164	2045000	-0.0459094		Isopetricola sp. AK164	409000	410000	0.741
Isopetricola sp. AK164	2050000	0.0423163		Isopetricola sp. AK164	410000	411000	0.768
Isopetricola sp. AK164	2055000	-0.0174845		Isopetricola sp. AK164	411000	412000	0.745
Isopetricola sp. AK164	2060000	-0.0466149		Isopetricola sp. AK164	412000	413000	0.759
Isopetricola sp. AK164	2065000	-0.00269542		Isopetricola sp. AK164	413000	414000	0.769
Isopetricola sp. AK164	2070000	0.0296296		Isopetricola sp. AK164	414000	415000	0.753
Isopetricola sp. AK164	2075000	-0.0448431		Isopetricola sp. AK164	415000	416000	0.739
Isopetricola sp. AK164	2080000	-0.0126166		Isopetricola sp. AK164	416000	417000	0.717
Isopetricola sp. AK164	2085000	0.00379816		Isopetricola sp. AK164	417000	418000	0.742
Isopetricola sp. AK164	2090000	-0.0287278		Isopetricola sp. AK164	418000	419000	0.731
Isopetricola sp. AK164	2095000	-0.0177741		Isopetricola sp. AK164	419000	420000	0.736
Isopetricola sp. AK164	2100000	-0.0178621		Isopetricola sp. AK164	420000	421000	0.742
Isopetricola sp. AK164	2105000	0.0026441		Isopetricola sp. AK164	421000	422000	0.773
Isopetricola sp. AK164	2110000	-0.0205441		Isopetricola sp. AK164	422000	423000	0.762
Isopetricola sp. AK164	2115000	-0.0314263		Isopetricola sp. AK164	423000	424000	0.725
Isopetricola sp. AK164	2120000	-0.037464		Isopetricola sp. AK164	424000	425000	0.728
Isopetricola sp. AK164	2125000	-0.0300133		Isopetricola sp. AK164	425000	426000	0.722
Isopetricola sp. AK164	2130000	-0.00492072		Isopetricola sp. AK164	426000	427000	0.735
Isopetricola sp. AK164	2135000	-0.0407993		Isopetricola sp. AK164	427000	428000	0.726
Isopetricola sp. AK164	2140000	-0.0692032		Isopetricola sp. AK164	428000	429000	0.686
Isopetricola sp. AK164	2145000	-0.0263913		Isopetricola sp. AK164	429000	430000	0.701
Isopetricola sp. AK164	2150000	-0.0217456		Isopetricola sp. AK164	430000	431000	0.723
Isopetricola sp. AK164	2155000	-0.00110497		Isopetricola sp. AK164	431000	432000	0.775
Isopetricola sp. AK164	2160000	0.0104362		Isopetricola sp. AK164	432000	433000	0.754
Isopetricola sp. AK164	2165000	0.0567215		Isopetricola sp. AK164	433000	434000	0.738
Isopetricola sp. AK164	2170000	-0.0861141		Isopetricola sp. AK164	434000	435000	0.732
Isopetricola sp. AK164	2175000	0.00757788		Isopetricola sp. AK164	435000	436000	0.725
Isopetricola sp. AK164	2180000	-0.0720384		Isopetricola sp. AK164	436000	437000	0.729
Isopetricola sp. AK164	2185000	-0.0118752		Isopetricola sp. AK164	437000	438000	0.729
Isopetricola sp. AK164	2190000	0.00134662		Isopetricola sp. AK164	438000	439000	0.755
Isopetricola sp. AK164	2195000	0.0280837		Isopetricola sp. AK164	439000	440000	0.716
Isopetricola sp. AK164	2200000	-0.0135602		Isopetricola sp. AK164	440000	441000	0.732
Isopetricola sp. AK164	2205000	0.00459087		Isopetricola sp. AK164	441000	442000	0.69
Isopetricola sp. AK164	2210000	-0.00328947		Isopetricola sp. AK164	442000	443000	0.73
Isopetricola sp. AK164	2215000	-0.0335285		Isopetricola sp. AK164	443000	444000	0.752
Isopetricola sp. AK164	2220000	-0.0239674		Isopetricola sp. AK164	444000	445000	0.72
Isopetricola sp. AK164	2225000	0.0102481		Isopetricola sp. AK164	445000	446000	0.746
Isopetricola sp. AK164	2230000	-0.00666489		Isopetricola sp. AK164	446000	447000	0.771
Isopetricola sp. AK164	2235000	0.0188473		Isopetricola sp. AK164	447000	448000	0.697
Isopetricola sp. AK164	2240000	0.00831768		Isopetricola sp. AK164	448000	449000	0.745
Isopetricola sp. AK164	2245000	-0.0476191		Isopetricola sp. AK164	449000	450000	0.744
Isopetricola sp. AK164	2250000	0.0165398		Isopetricola sp. AK164	450000	451000	0.723
Isopetricola sp. AK164	2255000	-0.0677966		Isopetricola sp. AK164	451000	452000	0.757
Isopetricola sp. AK164	2260000	-0.0249593		Isopetricola sp. AK164	452000	453000	0.764
Isopetricola sp. AK164	2265000	-0.0128732		Isopetricola sp. AK164	453000	454000	0.735
Isopetricola sp. AK164	2270000	0.00893356		Isopetricola sp. AK164	454000	455000	0.753
Isopetricola sp. AK164	2275000	0.04		Isopetricola sp. AK164	455000	456000	0.71
Isopetricola sp. AK164	2280000	-0.00490731		Isopetricola sp. AK164	456000	457000	0.732
Isopetricola sp. AK164	2285000	-0.0145725		Isopetricola sp. AK164	457000	458000	0.718
Isopetricola sp. AK164	2290000	-0.0204398		Isopetricola sp. AK164	458000	459000	0.759
Isopetricola sp. AK164	2295000	-0.0111544		Isopetricola sp. AK164	459000	460000	0.693
Isopetricola sp. AK164	2300000	0.00341835		Isopetricola sp. AK164	460000	461000	0.751
Isopetricola sp. AK164	2305000	0.00852878		Isopetricola sp. AK164	461000	462000	0.763
Isopetricola sp. AK164	2310000	-0.00847458		Isopetricola sp. AK164	462000	463000	0.767
Isopetricola sp. AK164	2315000	-0.0294356		Isopetricola sp. AK164	463000	464000	0.744
Isopetricola sp. AK164	2320000	-0.0222922		Isopetricola sp. AK164	464000	465000	0.755
Isopetricola sp. AK164	2325000	-0.0164399		Isopetricola sp. AK164	465000	466000	0.783
Isopetricola sp. AK164	2330000	0.0237777		Isopetricola sp. AK164	466000	467000	0.783
Isopetricola sp. AK164	2335000	0.0234871		Isopetricola sp. AK164	467000	468000	0.772
Isopetricola sp. AK164	2340000	-0.0470187		Isopetricola sp. AK164	468000	469000	0.771
Isopetricola sp. AK164	2345000	0.0172272		Isopetricola sp. AK164	469000	470000	0.743
Isopetricola sp. AK164	2350000	0.0149813		Isopetricola sp. AK164	470000	471000	0.708
Isopetricola sp. AK164	2355000	-0.0254897		Isopetricola sp. AK164	471000	472000	0.714
Isopetricola sp. AK164	2360000	0.0085659		Isopetricola sp. AK164	472000	473000	0.763
Isopetricola sp. AK164	2365000	-0.0774026		Isopetricola sp. AK164	473000	474000	0.747
Isopetricola sp. AK164	2370000	-0.0097561		Isopetricola sp. AK164	474000	475000	0.718
Isopetricola sp. AK164	2375000	0.0242678		Isopetricola sp. AK164	475000	476000	0.712
Isopetricola sp. AK164	2380000	-0.0115747		Isopetricola sp. AK164	476000	477000	0.73
Isopetricola sp. AK164	2385000	0.0225941		Isopetricola sp. AK164	477000	478000	0.774
Isopetricola sp. AK164	2390000	0.0160895		Isopetricola sp. AK164	478000	479000	0.793
Isopetricola sp. AK164	2395000	-0.0970684		Isopetricola sp. AK164	479000	480000	0.798
Isopetricola sp. AK164	2400000	-0.0614791		Isopetricola sp. AK164	480000	481000	0.804
Isopetricola sp. AK164	2405000	0.0147476		Isopetricola sp. AK164	481000	482000	0.785
Isopetricola sp. AK164	2410000	0.0096605		Isopetricola sp. AK164	482000	483000	0.745
Isopetricola sp. AK164	2415000	0.0337576		Isopetricola sp. AK164	483000	484000	0.769
Isopetricola sp. AK164	2420000	-0.00719027		Isopetricola sp. AK164	484000	485000	0.78
Isopetricola sp. AK164	2425000	0.0116649		Isopetricola sp. AK164	485000	486000	0.764
Isopetricola sp. AK164	2430000	0.00221117		Isopetricola sp. AK164	486000	487000	0.748
Isopetricola sp. AK164	2435000	0.0357435		Isopetricola sp. AK164	487000	488000	0.733
Isopetricola sp. AK164	2440000	0.0543024		Isopetricola sp. AK164	488000	489000	0.734
Isopetricola sp. AK164	2445000	-0.0346916		Isopetricola sp. AK164	489000	490000	0.721
Isopetricola sp. AK164	2450000	-0.0389471		Isopetricola sp. AK164	490000	491000	0.725
Isopetricola sp. AK164	2455000	0.00079386		Isopetricola sp. AK164	491000	492000	0.71
Isopetricola sp. AK164	2460000	0.00510341		Isopetricola sp. AK164	492000	493000	0.731
Isopetricola sp. AK164	2465000	-0.0078104		Isopetricola sp. AK164	493000	494000	0.739
Isopetricola sp. AK164	2470000	-0.0303356		Isopetricola sp. AK164	494000	495000	0.756
Isopetricola sp. AK164	2475000	-0.042185		Isopetricola sp. AK164	495000	496000	0.734
Isopetricola sp. AK164	2480000	-0.0362379		Isopetricola sp. AK164	496000	497000	0.728
Isopetricola sp. AK164	2485000	0.0157291		Isopetricola sp. AK164	497000	498000	0.773
Isopetricola sp. AK164	2490000	0.00837159		Isopetricola sp. AK164	498000	499000	0.748
Isopetricola sp. AK164	2495000	0.0406077		Isopetricola sp. AK164	499000	500000	0.741
Isopetricola sp. AK164	2500000	0.0169869		Isopetricola sp. AK164	500000	501000	0.758
Isopetricola sp. AK164	2505000	0.00970874		Isopetricola sp. AK164	501000	502000	0.749
Isopetricola sp. AK164	2510000	0.0233333		Isopetricola sp. AK164	502000	503000	0.769
Isopetricola sp. AK164	2515000	0.0228634		Isopetricola sp. AK164	503000	504000	0.743
Isopetricola sp. AK164	2520000	-0.0181518		Isopetricola sp. AK164	504000	505000	0.73
Isopetricola sp. AK164	2525000	0.0126513		Isopetricola sp. AK164	505000	506000	0.787
Isopetricola sp. AK164	2530000	-0.0621562		Isopetricola sp. AK164	506000	507000	0.748
Isopetricola sp. AK164	2535000	-0.00661157		Isopetricola sp. AK164	507000	508000	0.737
Isopetricola sp. AK164	2540000	-0.0338028		Isopetricola sp. AK164	508000	509000	0.715
Isopetricola sp. AK164	2545000	-0.0213699		Isopetricola sp. AK164	509000	510000	0.738
Isopetricola sp. AK164	2550000	-0.0480562		Isopetricola sp. AK164	510000	511000	0.725
Isopetricola sp. AK164	2555000	-0.0226316		Isopetricola sp. AK164	511000	512000	0.754
Isopetricola sp. AK164	2560000	-0.0265727		Isopetricola sp. AK164	512000	513000	0.757
Isopetricola sp. AK164	2565000	-0.00221239		Isopetricola sp. AK164	513000	514000	0.729
Isopetricola sp. AK164	2570000	-0.0143541		Isopetricola sp. AK164	514000	515000	0.757
Isopetricola sp. AK164	2575000	-0.0658065		Isopetricola sp. AK164	515000	516000	0.764
Isopetricola sp. AK164	2580000	0.00980652		Isopetricola sp. AK164	516000	517000	0.735
Isopetricola sp. AK164	2585000	-0.00767544		Isopetricola sp. AK164	517000	518000	0.709
Isopetricola sp. AK164	2590000	-0.00860394		Isopetricola sp. AK164	518000	519000	0.672
Isopetricola sp. AK164	2595000	-0.0355774		Isopetricola sp. AK164	519000	520000	0.672
Isopetricola sp. AK164	2600000	-0.0312412		Isopetricola sp. AK164	520000	521000	0.716
Isopetricola sp. AK164	2605000	0.0105323		Isopetricola sp. AK164	521000	522000	0.732
Isopetricola sp. AK164	2610000	-0.00939746		Isopetricola sp. AK164	522000	523000	0.732
Isopetricola sp. AK164	2615000	-0.0388786		Isopetricola sp. AK164	523000	524000	0.723
Isopetricola sp. AK164	2620000	0.00622126		Isopetricola sp. AK164	524000	525000	0.767
Isopetricola sp. AK164	2625000	-0.00111669		Isopetricola sp. AK164	525000	526000	0.744
Isopetricola sp. AK164	2630000	-0.00791701		Isopetricola sp. AK164	526000	527000	0.69
Isopetricola sp. AK164	2635000	-0.0253298		Isopetricola sp. AK164	527000	528000	0.683
Isopetricola sp. AK164	2640000	0.0233524		Isopetricola sp. AK164	528000	529000	0.7
Isopetricola sp. AK164	2645000	-0.0770071		Isopetricola sp. AK164	529000	530000	0.758
Isopetricola sp. AK164	2650000	-0.00026717		Isopetricola sp. AK164	530000	531000	0.699
Isopetricola sp. AK164	2655000	-0.0304172		Isopetricola sp. AK164	531000	532000	0.688
Isopetricola sp. AK164	2660000	-0.0126386		Isopetricola sp. AK164	532000	533000	0.68
Isopetricola sp. AK164	2665000	-0.0283912		Isopetricola sp. AK164	533000	534000	0.727
Isopetricola sp. AK164	2670000	-0.087859		Isopetricola sp. AK164	534000	535000	0.742
Isopetricola sp. AK164	2675000	-0.0143826		Isopetricola sp. AK164	535000	536000	0.728
Isopetricola sp. AK164	2680000	0.0734404		Isopetricola sp. AK164	536000	537000	0.749
Isopetricola sp. AK164	2685000	-0.0133476		Isopetricola sp. AK164	537000	538000	0.744
Isopetricola sp. AK164	2690000	-0.0150376		Isopetricola sp. AK164	538000	539000	0.737
Isopetricola sp. AK164	2695000	-0.0444633		Isopetricola sp. AK164	539000	540000	0.737
Isopetricola sp. AK164	2700000	0.0350027		Isopetricola sp. AK164	540000	541000	0.714
Isopetricola sp. AK164	2705000	-0.0405805		Isopetricola sp. AK164	541000	542000	0.775
Isopetricola sp. AK164	2710000	-0.0481862		Isopetricola sp. AK164	542000	543000	0.763
Isopetricola sp. AK164	2715000	0.0282992		Isopetricola sp. AK164	543000	544000	0.733
Isopetricola sp. AK164	2720000	-0.0280478		Isopetricola sp. AK164	544000	545000	0.683
Isopetricola sp. AK164	2725000	0.0175631		Isopetricola sp. AK164	545000	546000	0.671
Isopetricola sp. AK164	2730000	-0.0066482		Isopetricola sp. AK164	546000	547000	0.648
Isopetricola sp. AK164	2735000	-0.0306947		Isopetricola sp. AK164	547000	548000	0.735
Isopetricola sp. AK164	2740000	-0.00545852		Isopetricola sp. AK164	548000	549000	0.743
Isopetricola sp. AK164	2745000	-0.0411781		Isopetricola sp. AK164	549000	550000	0.748
Isopetricola sp. AK164	2750000	-0.0175042		Isopetricola sp. AK164	550000	551000	0.77
Isopetricola sp. AK164	2755000	-0.0577189		Isopetricola sp. AK164	551000	552000	0.744
Isopetricola sp. AK164	2760000	-0.0362926		Isopetricola sp. AK164	552000	553000	0.711
Isopetricola sp. AK164	2765000	0.0168753		Isopetricola sp. AK164	553000	554000	0.672
Isopetricola sp. AK164	2770000	-0.0184739		Isopetricola sp. AK164	554000	555000	0.701
Isopetricola sp. AK164	2775000	0.0155469		Isopetricola sp. AK164	555000	556000	0.723
Isopetricola sp. AK164	2780000	-0.00724055		Isopetricola sp. AK164	556000	557000	0.748
Isopetricola sp. AK164	2785000	-0.022659		Isopetricola sp. AK164	557000	558000	0.738
Isopetricola sp. AK164	2790000	0.0194361		Isopetricola sp. AK164	558000	559000	0.697
Isopetricola sp. AK164	2795000	0.0198895		Isopetricola sp. AK164	559000	560000	0.702
Isopetricola sp. AK164	2800000	0.0073831		Isopetricola sp. AK164	560000	561000	0.748
Isopetricola sp. AK164	2805000	-0.00980132		Isopetricola sp. AK164	561000	562000	0.735
Isopetricola sp. AK164	2810000	0.0233838		Isopetricola sp. AK164	562000	563000	0.694
Isopetricola sp. AK164	2815000	-0.00649351		Isopetricola sp. AK164	563000	564000	0.737
Isopetricola sp. AK164	2820000	-0.012487		Isopetricola sp. AK164	564000	565000	0.764
Isopetricola sp. AK164	2825000	0.016857		Isopetricola sp. AK164	565000	566000	0.748
Isopetricola sp. AK164	2830000	-0.0362087		Isopetricola sp. AK164	566000	567000	0.746
Isopetricola sp. AK164	2835000	0.00400962		Isopetricola sp. AK164	567000	568000	0.735
Isopetricola sp. AK164	2840000	-0.0262021		Isopetricola sp. AK164	568000	569000	0.725
Isopetricola sp. AK164	2845000	-0.0262939		Isopetricola sp. AK164	569000	570000	0.729
Isopetricola sp. AK164	2850000	0.0141079		Isopetricola sp. AK164	570000	571000	0.762
Isopetricola sp. AK164	2855000	-0.0125733		Isopetricola sp. AK164	571000	572000	0.741
Isopetricola sp. AK164	2860000	-0.0164981		Isopetricola sp. AK164	572000	573000	0.697
Isopetricola sp. AK164	2865000	0.0572107		Isopetricola sp. AK164	573000	574000	0.712
Isopetricola sp. AK164	2870000	0.0147018		Isopetricola sp. AK164	574000	575000	0.753
Isopetricola sp. AK164	2875000	-0.0221956		Isopetricola sp. AK164	575000	576000	0.712
Isopetricola sp. AK164	2880000	-0.0526662		Isopetricola sp. AK164	576000	577000	0.72
Isopetricola sp. AK164	2885000	-0.00263081		Isopetricola sp. AK164	577000	578000	0.735
Isopetricola sp. AK164	2890000	-0.0468621		Isopetricola sp. AK164	578000	579000	0.739
Isopetricola sp. AK164	2895000	-0.0266667		Isopetricola sp. AK164	579000	580000	0.746
Isopetricola sp. AK164	2900000	-0.0157582		Isopetricola sp. AK164	580000	581000	0.738
Isopetricola sp. AK164	2905000	0.0211528		Isopetricola sp. AK164	581000	582000	0.751
Isopetricola sp. AK164	2910000	0.0531099		Isopetricola sp. AK164	582000	583000	0.744
Isopetricola sp. AK164	2915000	-0.00110254		Isopetricola sp. AK164	583000	584000	0.736
Isopetricola sp. AK164	2920000	-0.0613797		Isopetricola sp. AK164	584000	585000	0.699
Isopetricola sp. AK164	2925000	-0.021886		Isopetricola sp. AK164	585000	586000	0.696
Isopetricola sp. AK164	2930000	-0.0136376		Isopetricola sp. AK164	586000	587000	0.709
Isopetricola sp. AK164	2935000	-0.0105377		Isopetricola sp. AK164	587000	588000	0.719
Isopetricola sp. AK164	2940000	-0.0543815		Isopetricola sp. AK164	588000	589000	0.718
Isopetricola sp. AK164	2945000	0.0177015		Isopetricola sp. AK164	589000	590000	0.71
Isopetricola sp. AK164	2950000	0.00337079		Isopetricola sp. AK164	590000	591000	0.692
Isopetricola sp. AK164	2955000	0.00194067		Isopetricola sp. AK164	591000	592000	0.713
Isopetricola sp. AK164	2960000	-0.026864		Isopetricola sp. AK164	592000	593000	0.745
Isopetricola sp. AK164	2965000	-0.00269542		Isopetricola sp. AK164	593000	594000	0.717
Isopetricola sp. AK164	2970000	0.015528		Isopetricola sp. AK164	594000	595000	0.756
Isopetricola sp. AK164	2975000	0.00055432		Isopetricola sp. AK164	595000	596000	0.792
Isopetricola sp. AK164	2980000	0.015679		Isopetricola sp. AK164	596000	597000	0.758
Isopetricola sp. AK164	2985000	-0.0522928		Isopetricola sp. AK164	597000	598000	0.76
Isopetricola sp. AK164	2990000	0.0100796		Isopetricola sp. AK164	598000	599000	0.747
Isopetricola sp. AK164	2995000	-0.0087696		Isopetricola sp. AK164	599000	600000	0.66
Isopetricola sp. AK164	3000000	-0.00285789		Isopetricola sp. AK164	600000	601000	0.654
Isopetricola sp. AK164	3005000	0.029589		Isopetricola sp. AK164	601000	602000	0.683
Isopetricola sp. AK164	3010000	-0.0453834		Isopetricola sp. AK164	602000	603000	0.732
Isopetricola sp. AK164	3015000	-0.0173472		Isopetricola sp. AK164	603000	604000	0.738
Isopetricola sp. AK164	3020000	0.00242001		Isopetricola sp. AK164	604000	605000	0.734
Isopetricola sp. AK164	3025000	-0.0270123		Isopetricola sp. AK164	605000	606000	0.76
Isopetricola sp. AK164	3030000	-0.0468533		Isopetricola sp. AK164	606000	607000	0.753
Isopetricola sp. AK164	3035000	0.00492611		Isopetricola sp. AK164	607000	608000	0.743
Isopetricola sp. AK164	3040000	-0.00322928		Isopetricola sp. AK164	608000	609000	0.711
Isopetricola sp. AK164	3045000	0.0413943		Isopetricola sp. AK164	609000	610000	0.756
Isopetricola sp. AK164	3050000	0.0473553		Isopetricola sp. AK164	610000	611000	0.778
Isopetricola sp. AK164	3055000	0.0180328		Isopetricola sp. AK164	611000	612000	0.76
Isopetricola sp. AK164	3060000	-0.0315449		Isopetricola sp. AK164	612000	613000	0.718
Isopetricola sp. AK164	3065000	0.0205047		Isopetricola sp. AK164	613000	614000	0.744
Isopetricola sp. AK164	3070000	0.0213711		Isopetricola sp. AK164	614000	615000	0.745
Isopetricola sp. AK164	3075000	-0.0369958		Isopetricola sp. AK164	615000	616000	0.729
Isopetricola sp. AK164	3080000	0.0279759		Isopetricola sp. AK164	616000	617000	0.78
Isopetricola sp. AK164	3085000	0.0483611		Isopetricola sp. AK164	617000	618000	0.761
Isopetricola sp. AK164	3090000	0.0115251		Isopetricola sp. AK164	618000	619000	0.74
Isopetricola sp. AK164	3095000	0.00133869		Isopetricola sp. AK164	619000	620000	0.753
Isopetricola sp. AK164	3100000	-0.0503516		Isopetricola sp. AK164	620000	621000	0.789
Isopetricola sp. AK164	3105000	-0.00826446		Isopetricola sp. AK164	621000	622000	0.725
Isopetricola sp. AK164	3110000	-0.0190528		Isopetricola sp. AK164	622000	623000	0.731
Isopetricola sp. AK164	3115000	-0.0129322		Isopetricola sp. AK164	623000	624000	0.765
Isopetricola sp. AK164	3120000	-0.0565532		Isopetricola sp. AK164	624000	625000	0.752
Isopetricola sp. AK164	3125000	-0.0262517		Isopetricola sp. AK164	625000	626000	0.711
Isopetricola sp. AK164	3130000	-0.0202683		Isopetricola sp. AK164	626000	627000	0.709
Isopetricola sp. AK164	3135000	-0.0429784		Isopetricola sp. AK164	627000	628000	0.748
Isopetricola sp. AK164	3140000	-0.016225		Isopetricola sp. AK164	628000	629000	0.747
Isopetricola sp. AK164	3145000	0.0306482		Isopetricola sp. AK164	629000	630000	0.727
Isopetricola sp. AK164	3150000	0.0218897		Isopetricola sp. AK164	630000	631000	0.717
Isopetricola sp. AK164	3155000	-0.0759528		Isopetricola sp. AK164	631000	632000	0.737
Isopetricola sp. AK164	3160000	-0.04253		Isopetricola sp. AK164	632000	633000	0.743
Isopetricola sp. AK164	3165000	-0.00403334		Isopetricola sp. AK164	633000	634000	0.735
Isopetricola sp. AK164	3170000	-0.106536		Isopetricola sp. AK164	634000	635000	0.732
Isopetricola sp. AK164	3175000	-0.0756996		Isopetricola sp. AK164	635000	636000	0.732
Isopetricola sp. AK164	3180000	0.0458616		Isopetricola sp. AK164	636000	637000	0.711
Isopetricola sp. AK164	3185000	-0.0167317		Isopetricola sp. AK164	637000	638000	0.693
Isopetricola sp. AK164	3190000	-0.0181923		Isopetricola sp. AK164	638000	639000	0.702
Isopetricola sp. AK164	3195000	-0.00605104		Isopetricola sp. AK164	639000	640000	0.732
Isopetricola sp. AK164	3200000	-0.026922		Isopetricola sp. AK164	640000	641000	0.711
Isopetricola sp. AK164	3205000	-0.019204		Isopetricola sp. AK164	641000	642000	0.74
Isopetricola sp. AK164	3210000	0.063854		Isopetricola sp. AK164	642000	643000	0.739
Isopetricola sp. AK164	3215000	0.0111545		Isopetricola sp. AK164	643000	644000	0.692
Isopetricola sp. AK164	3220000	-0.0453817		Isopetricola sp. AK164	644000	645000	0.667
Isopetricola sp. AK164	3225000	-0.0281768		Isopetricola sp. AK164	645000	646000	0.705
Isopetricola sp. AK164	3230000	-0.0331506		Isopetricola sp. AK164	646000	647000	0.718
Isopetricola sp. AK164	3235000	-0.0363001		Isopetricola sp. AK164	647000	648000	0.712
Isopetricola sp. AK164	3240000	-0.0404814		Isopetricola sp. AK164	648000	649000	0.743
Isopetricola sp. AK164	3245000	-0.00595883		Isopetricola sp. AK164	649000	650000	0.767
Isopetricola sp. AK164	3250000	-0.037893		Isopetricola sp. AK164	650000	651000	0.769
Isopetricola sp. AK164	3255000	-0.00220872		Isopetricola sp. AK164	651000	652000	0.733
Isopetricola sp. AK164	3260000	-0.00504916		Isopetricola sp. AK164	652000	653000	0.752
Isopetricola sp. AK164	3265000	-0.0219486		Isopetricola sp. AK164	653000	654000	0.761
Isopetricola sp. AK164	3270000	-0.0203528		Isopetricola sp. AK164	654000	655000	0.754
Isopetricola sp. AK164	3275000	-0.034136		Isopetricola sp. AK164	655000	656000	0.76
Isopetricola sp. AK164	3280000	-0.0832891		Isopetricola sp. AK164	656000	657000	0.761
Isopetricola sp. AK164	3285000	0.00803428		Isopetricola sp. AK164	657000	658000	0.737
Isopetricola sp. AK164	3290000	0.0228634		Isopetricola sp. AK164	658000	659000	0.704
Isopetricola sp. AK164	3295000	0.00614525		Isopetricola sp. AK164	659000	660000	0.697
Isopetricola sp. AK164	3300000	-0.0217216		Isopetricola sp. AK164	660000	661000	0.696
Isopetricola sp. AK164	3305000	0.0599053		Isopetricola sp. AK164	661000	662000	0.75
Isopetricola sp. AK164	3310000	0.0107759		Isopetricola sp. AK164	662000	663000	0.748
Isopetricola sp. AK164	3315000	0.0489946		Isopetricola sp. AK164	663000	664000	0.721
Isopetricola sp. AK164	3320000	-0.0625169		Isopetricola sp. AK164	664000	665000	0.707
Isopetricola sp. AK164	3325000	-0.0378993		Isopetricola sp. AK164	665000	666000	0.723
Isopetricola sp. AK164	3330000	-0.00438596		Isopetricola sp. AK164	666000	667000	0.763
Isopetricola sp. AK164	3335000	0.0510003		Isopetricola sp. AK164	667000	668000	0.737
Isopetricola sp. AK164	3340000	-0.0058855		Isopetricola sp. AK164	668000	669000	0.72
Isopetricola sp. AK164	3345000	0.0170455		Isopetricola sp. AK164	669000	670000	0.717
Isopetricola sp. AK164	3350000	-0.0142897		Isopetricola sp. AK164	670000	671000	0.703
Isopetricola sp. AK164	3355000	-0.0630031		Isopetricola sp. AK164	671000	672000	0.752
Isopetricola sp. AK164	3360000	-0.0309951		Isopetricola sp. AK164	672000	673000	0.801
Isopetricola sp. AK164	3365000	-0.0128591		Isopetricola sp. AK164	673000	674000	0.77
Isopetricola sp. AK164	3370000	-0.001374		Isopetricola sp. AK164	674000	675000	0.753
Isopetricola sp. AK164	3375000	-0.0869797		Isopetricola sp. AK164	675000	676000	0.746
Isopetricola sp. AK164	3380000	-0.0792752		Isopetricola sp. AK164	676000	677000	0.722
Isopetricola sp. AK164	3385000	0.00737798		Isopetricola sp. AK164	677000	678000	0.777
Isopetricola sp. AK164	3390000	0.0106862		Isopetricola sp. AK164	678000	679000	0.809
Isopetricola sp. AK164	3395000	-0.0335718		Isopetricola sp. AK164	679000	680000	0.773
Isopetricola sp. AK164	3400000	-0.00715465		Isopetricola sp. AK164	680000	681000	0.753
Isopetricola sp. AK164	3405000	0.0541844		Isopetricola sp. AK164	681000	682000	0.725
Isopetricola sp. AK164	3410000	0.00366507		Isopetricola sp. AK164	682000	683000	0.762
Isopetricola sp. AK164	3415000	-0.038961		Isopetricola sp. AK164	683000	684000	0.76
Isopetricola sp. AK164	3420000	-0.0355919		Isopetricola sp. AK164	684000	685000	0.719
Isopetricola sp. AK164	3425000	-0.00267237		Isopetricola sp. AK164	685000	686000	0.72
Isopetricola sp. AK164	3430000	-0.0115872		Isopetricola sp. AK164	686000	687000	0.697
Isopetricola sp. AK164	3435000	-0.00951345		Isopetricola sp. AK164	687000	688000	0.728
Isopetricola sp. AK164	3440000	-0.0351171		Isopetricola sp. AK164	688000	689000	0.701
Isopetricola sp. AK164	3445000	0.0430753		Isopetricola sp. AK164	689000	690000	0.735
Isopetricola sp. AK164	3450000	-0.0227082		Isopetricola sp. AK164	690000	691000	0.721
Isopetricola sp. AK164	3455000	0.0156951		Isopetricola sp. AK164	691000	692000	0.724
Isopetricola sp. AK164	3460000	0.0507919		Isopetricola sp. AK164	692000	693000	0.779
Isopetricola sp. AK164	3465000	-0.0295633		Isopetricola sp. AK164	693000	694000	0.749
Isopetricola sp. AK164	3470000	-0.0279512		Isopetricola sp. AK164	694000	695000	0.675
Isopetricola sp. AK164	3475000	0.0242664		Isopetricola sp. AK164	695000	696000	0.731
Isopetricola sp. AK164	3480000	0.00620113		Isopetricola sp. AK164	696000	697000	0.712
Isopetricola sp. AK164	3485000	-0.0485852		Isopetricola sp. AK164	697000	698000	0.693
Isopetricola sp. AK164	3490000	0.0533828		Isopetricola sp. AK164	698000	699000	0.71
Isopetricola sp. AK164	3495000	-0.0161725		Isopetricola sp. AK164	699000	700000	0.719
Isopetricola sp. AK164	3500000	-0.01165		Isopetricola sp. AK164	700000	701000	0.729
Isopetricola sp. AK164	3505000	0.0723064		Isopetricola sp. AK164	701000	702000	0.705
Isopetricola sp. AK164	3510000	-0.00817884		Isopetricola sp. AK164	702000	703000	0.755
Isopetricola sp. AK164	3515000	-0.0722413		Isopetricola sp. AK164	703000	704000	0.764
Isopetricola sp. AK164	3520000	-0.0601608		Isopetricola sp. AK164	704000	705000	0.681
Isopetricola sp. AK164	3525000	-0.0364527		Isopetricola sp. AK164	705000	706000	0.707
Isopetricola sp. AK164	3530000	0.0234612		Isopetricola sp. AK164	706000	707000	0.732
Isopetricola sp. AK164	3535000	-0.0271168		Isopetricola sp. AK164	707000	708000	0.758
Isopetricola sp. AK164	3540000	-0.0577099		Isopetricola sp. AK164	708000	709000	0.751
Isopetricola sp. AK164	3545000	0.00860092		Isopetricola sp. AK164	709000	710000	0.706
Isopetricola sp. AK164	3550000	-0.0551802		Isopetricola sp. AK164	710000	711000	0.683
Isopetricola sp. AK164	3555000	-0.00351446		Isopetricola sp. AK164	711000	712000	0.694
Isopetricola sp. AK164	3560000	-0.0254259		Isopetricola sp. AK164	712000	713000	0.734
Isopetricola sp. AK164	3565000	-0.0667784		Isopetricola sp. AK164	713000	714000	0.683
Isopetricola sp. AK164	3570000	-0.0595951		Isopetricola sp. AK164	714000	715000	0.731
				Isopetricola sp. AK164	715000	716000	0.733
				Isopetricola sp. AK164	716000	717000	0.73
				Isopetricola sp. AK164	717000	718000	0.701
				Isopetricola sp. AK164	718000	719000	0.713
				Isopetricola sp. AK164	719000	720000	0.75
				Isopetricola sp. AK164	720000	721000	0.725
				Isopetricola sp. AK164	721000	722000	0.766
				Isopetricola sp. AK164	722000	723000	0.758
				Isopetricola sp. AK164	723000	724000	0.736
				Isopetricola sp. AK164	724000	725000	0.764
				Isopetricola sp. AK164	725000	726000	0.804
				Isopetricola sp. AK164	726000	727000	0.742
				Isopetricola sp. AK164	727000	728000	0.754
				Isopetricola sp. AK164	728000	729000	0.749
				Isopetricola sp. AK164	729000	730000	0.68
				Isopetricola sp. AK164	730000	731000	0.695
				Isopetricola sp. AK164	731000	732000	0.703
				Isopetricola sp. AK164	732000	733000	0.701
				Isopetricola sp. AK164	733000	734000	0.7
				Isopetricola sp. AK164	734000	735000	0.745
				Isopetricola sp. AK164	735000	736000	0.728
				Isopetricola sp. AK164	736000	737000	0.785
				Isopetricola sp. AK164	737000	738000	0.704
				Isopetricola sp. AK164	738000	739000	0.696
				Isopetricola sp. AK164	739000	740000	0.691
				Isopetricola sp. AK164	740000	741000	0.715
				Isopetricola sp. AK164	741000	742000	0.742
				Isopetricola sp. AK164	742000	743000	0.74
				Isopetricola sp. AK164	743000	744000	0.745
				Isopetricola sp. AK164	744000	745000	0.783
				Isopetricola sp. AK164	745000	746000	0.767
				Isopetricola sp. AK164	746000	747000	0.676
				Isopetricola sp. AK164	747000	748000	0.702
				Isopetricola sp. AK164	748000	749000	0.664
				Isopetricola sp. AK164	749000	750000	0.693
				Isopetricola sp. AK164	750000	751000	0.703
				Isopetricola sp. AK164	751000	752000	0.646
				Isopetricola sp. AK164	752000	753000	0.675
				Isopetricola sp. AK164	753000	754000	0.677
				Isopetricola sp. AK164	754000	755000	0.706
				Isopetricola sp. AK164	755000	756000	0.701
				Isopetricola sp. AK164	756000	757000	0.68
				Isopetricola sp. AK164	757000	758000	0.653
				Isopetricola sp. AK164	758000	759000	0.644
				Isopetricola sp. AK164	759000	760000	0.654
				Isopetricola sp. AK164	760000	761000	0.724
				Isopetricola sp. AK164	761000	762000	0.685
				Isopetricola sp. AK164	762000	763000	0.714
				Isopetricola sp. AK164	763000	764000	0.685
				Isopetricola sp. AK164	764000	765000	0.69
				Isopetricola sp. AK164	765000	766000	0.702
				Isopetricola sp. AK164	766000	767000	0.672
				Isopetricola sp. AK164	767000	768000	0.665
				Isopetricola sp. AK164	768000	769000	0.662
				Isopetricola sp. AK164	769000	770000	0.678
				Isopetricola sp. AK164	770000	771000	0.699
				Isopetricola sp. AK164	771000	772000	0.704
				Isopetricola sp. AK164	772000	773000	0.642
				Isopetricola sp. AK164	773000	774000	0.72
				Isopetricola sp. AK164	774000	775000	0.722
				Isopetricola sp. AK164	775000	776000	0.69
				Isopetricola sp. AK164	776000	777000	0.686
				Isopetricola sp. AK164	777000	778000	0.683
				Isopetricola sp. AK164	778000	779000	0.769
				Isopetricola sp. AK164	779000	780000	0.77
				Isopetricola sp. AK164	780000	781000	0.765
				Isopetricola sp. AK164	781000	782000	0.688
				Isopetricola sp. AK164	782000	783000	0.721
				Isopetricola sp. AK164	783000	784000	0.741
				Isopetricola sp. AK164	784000	785000	0.742
				Isopetricola sp. AK164	785000	786000	0.712
				Isopetricola sp. AK164	786000	787000	0.735
				Isopetricola sp. AK164	787000	788000	0.711
				Isopetricola sp. AK164	788000	789000	0.723
				Isopetricola sp. AK164	789000	790000	0.71
				Isopetricola sp. AK164	790000	791000	0.761
				Isopetricola sp. AK164	791000	792000	0.805
				Isopetricola sp. AK164	792000	793000	0.724
				Isopetricola sp. AK164	793000	794000	0.761
				Isopetricola sp. AK164	794000	795000	0.756
				Isopetricola sp. AK164	795000	796000	0.754
				Isopetricola sp. AK164	796000	797000	0.757
				Isopetricola sp. AK164	797000	798000	0.78
				Isopetricola sp. AK164	798000	799000	0.756
				Isopetricola sp. AK164	799000	800000	0.738
				Isopetricola sp. AK164	800000	801000	0.72
				Isopetricola sp. AK164	801000	802000	0.734
				Isopetricola sp. AK164	802000	803000	0.722
				Isopetricola sp. AK164	803000	804000	0.761
				Isopetricola sp. AK164	804000	805000	0.692
				Isopetricola sp. AK164	805000	806000	0.776
				Isopetricola sp. AK164	806000	807000	0.714
				Isopetricola sp. AK164	807000	808000	0.727
				Isopetricola sp. AK164	808000	809000	0.733
				Isopetricola sp. AK164	809000	810000	0.746
				Isopetricola sp. AK164	810000	811000	0.757
				Isopetricola sp. AK164	811000	812000	0.768
				Isopetricola sp. AK164	812000	813000	0.781
				Isopetricola sp. AK164	813000	814000	0.732
				Isopetricola sp. AK164	814000	815000	0.725
				Isopetricola sp. AK164	815000	816000	0.75
				Isopetricola sp. AK164	816000	817000	0.719
				Isopetricola sp. AK164	817000	818000	0.723
				Isopetricola sp. AK164	818000	819000	0.736
				Isopetricola sp. AK164	819000	820000	0.708
				Isopetricola sp. AK164	820000	821000	0.695
				Isopetricola sp. AK164	821000	822000	0.709
				Isopetricola sp. AK164	822000	823000	0.745
				Isopetricola sp. AK164	823000	824000	0.727
				Isopetricola sp. AK164	824000	825000	0.765
				Isopetricola sp. AK164	825000	826000	0.749
				Isopetricola sp. AK164	826000	827000	0.765
				Isopetricola sp. AK164	827000	828000	0.722
				Isopetricola sp. AK164	828000	829000	0.772
				Isopetricola sp. AK164	829000	830000	0.777
				Isopetricola sp. AK164	830000	831000	0.778
				Isopetricola sp. AK164	831000	832000	0.771
				Isopetricola sp. AK164	832000	833000	0.761
				Isopetricola sp. AK164	833000	834000	0.725
				Isopetricola sp. AK164	834000	835000	0.713
				Isopetricola sp. AK164	835000	836000	0.75
				Isopetricola sp. AK164	836000	837000	0.786
				Isopetricola sp. AK164	837000	838000	0.774
				Isopetricola sp. AK164	838000	839000	0.769
				Isopetricola sp. AK164	839000	840000	0.751
				Isopetricola sp. AK164	840000	841000	0.777
				Isopetricola sp. AK164	841000	842000	0.768
				Isopetricola sp. AK164	842000	843000	0.752
				Isopetricola sp. AK164	843000	844000	0.714
				Isopetricola sp. AK164	844000	845000	0.716
				Isopetricola sp. AK164	845000	846000	0.746
				Isopetricola sp. AK164	846000	847000	0.753
				Isopetricola sp. AK164	847000	848000	0.72
				Isopetricola sp. AK164	848000	849000	0.727
				Isopetricola sp. AK164	849000	850000	0.726
				Isopetricola sp. AK164	850000	851000	0.729
				Isopetricola sp. AK164	851000	852000	0.701
				Isopetricola sp. AK164	852000	853000	0.695
				Isopetricola sp. AK164	853000	854000	0.787
				Isopetricola sp. AK164	854000	855000	0.776
				Isopetricola sp. AK164	855000	856000	0.73
				Isopetricola sp. AK164	856000	857000	0.774
				Isopetricola sp. AK164	857000	858000	0.742
				Isopetricola sp. AK164	858000	859000	0.738
				Isopetricola sp. AK164	859000	860000	0.741
				Isopetricola sp. AK164	860000	861000	0.752
				Isopetricola sp. AK164	861000	862000	0.804
				Isopetricola sp. AK164	862000	863000	0.785
				Isopetricola sp. AK164	863000	864000	0.72
				Isopetricola sp. AK164	864000	865000	0.74
				Isopetricola sp. AK164	865000	866000	0.774
				Isopetricola sp. AK164	866000	867000	0.776
				Isopetricola sp. AK164	867000	868000	0.774
				Isopetricola sp. AK164	868000	869000	0.763
				Isopetricola sp. AK164	869000	870000	0.695
				Isopetricola sp. AK164	870000	871000	0.717
				Isopetricola sp. AK164	871000	872000	0.723
				Isopetricola sp. AK164	872000	873000	0.721
				Isopetricola sp. AK164	873000	874000	0.709
				Isopetricola sp. AK164	874000	875000	0.743
				Isopetricola sp. AK164	875000	876000	0.721
				Isopetricola sp. AK164	876000	877000	0.691
				Isopetricola sp. AK164	877000	878000	0.671
				Isopetricola sp. AK164	878000	879000	0.659
				Isopetricola sp. AK164	879000	880000	0.681
				Isopetricola sp. AK164	880000	881000	0.738
				Isopetricola sp. AK164	881000	882000	0.723
				Isopetricola sp. AK164	882000	883000	0.71
				Isopetricola sp. AK164	883000	884000	0.716
				Isopetricola sp. AK164	884000	885000	0.744
				Isopetricola sp. AK164	885000	886000	0.729
				Isopetricola sp. AK164	886000	887000	0.732
				Isopetricola sp. AK164	887000	888000	0.755
				Isopetricola sp. AK164	888000	889000	0.721
				Isopetricola sp. AK164	889000	890000	0.74
				Isopetricola sp. AK164	890000	891000	0.706
				Isopetricola sp. AK164	891000	892000	0.714
				Isopetricola sp. AK164	892000	893000	0.718
				Isopetricola sp. AK164	893000	894000	0.726
				Isopetricola sp. AK164	894000	895000	0.708
				Isopetricola sp. AK164	895000	896000	0.68
				Isopetricola sp. AK164	896000	897000	0.708
				Isopetricola sp. AK164	897000	898000	0.719
				Isopetricola sp. AK164	898000	899000	0.7
				Isopetricola sp. AK164	899000	900000	0.682
				Isopetricola sp. AK164	900000	901000	0.694
				Isopetricola sp. AK164	901000	902000	0.76
				Isopetricola sp. AK164	902000	903000	0.717
				Isopetricola sp. AK164	903000	904000	0.703
				Isopetricola sp. AK164	904000	905000	0.725
				Isopetricola sp. AK164	905000	906000	0.684
				Isopetricola sp. AK164	906000	907000	0.664
				Isopetricola sp. AK164	907000	908000	0.654
				Isopetricola sp. AK164	908000	909000	0.714
				Isopetricola sp. AK164	909000	910000	0.736
				Isopetricola sp. AK164	910000	911000	0.724
				Isopetricola sp. AK164	911000	912000	0.709
				Isopetricola sp. AK164	912000	913000	0.742
				Isopetricola sp. AK164	913000	914000	0.729
				Isopetricola sp. AK164	914000	915000	0.719
				Isopetricola sp. AK164	915000	916000	0.7
				Isopetricola sp. AK164	916000	917000	0.719
				Isopetricola sp. AK164	917000	918000	0.772
				Isopetricola sp. AK164	918000	919000	0.757
				Isopetricola sp. AK164	919000	920000	0.717
				Isopetricola sp. AK164	920000	921000	0.717
				Isopetricola sp. AK164	921000	922000	0.709
				Isopetricola sp. AK164	922000	923000	0.671
				Isopetricola sp. AK164	923000	924000	0.731
				Isopetricola sp. AK164	924000	925000	0.778
				Isopetricola sp. AK164	925000	926000	0.734
				Isopetricola sp. AK164	926000	927000	0.722
				Isopetricola sp. AK164	927000	928000	0.724
				Isopetricola sp. AK164	928000	929000	0.709
				Isopetricola sp. AK164	929000	930000	0.765
				Isopetricola sp. AK164	930000	931000	0.719
				Isopetricola sp. AK164	931000	932000	0.73
				Isopetricola sp. AK164	932000	933000	0.761
				Isopetricola sp. AK164	933000	934000	0.753
				Isopetricola sp. AK164	934000	935000	0.713
				Isopetricola sp. AK164	935000	936000	0.755
				Isopetricola sp. AK164	936000	937000	0.717
				Isopetricola sp. AK164	937000	938000	0.763
				Isopetricola sp. AK164	938000	939000	0.782
				Isopetricola sp. AK164	939000	940000	0.8
				Isopetricola sp. AK164	940000	941000	0.791
				Isopetricola sp. AK164	941000	942000	0.767
				Isopetricola sp. AK164	942000	943000	0.761
				Isopetricola sp. AK164	943000	944000	0.772
				Isopetricola sp. AK164	944000	945000	0.763
				Isopetricola sp. AK164	945000	946000	0.741
				Isopetricola sp. AK164	946000	947000	0.778
				Isopetricola sp. AK164	947000	948000	0.737
				Isopetricola sp. AK164	948000	949000	0.737
				Isopetricola sp. AK164	949000	950000	0.752
				Isopetricola sp. AK164	950000	951000	0.737
				Isopetricola sp. AK164	951000	952000	0.783
				Isopetricola sp. AK164	952000	953000	0.737
				Isopetricola sp. AK164	953000	954000	0.755
				Isopetricola sp. AK164	954000	955000	0.733
				Isopetricola sp. AK164	955000	956000	0.718
				Isopetricola sp. AK164	956000	957000	0.69
				Isopetricola sp. AK164	957000	958000	0.691
				Isopetricola sp. AK164	958000	959000	0.695
				Isopetricola sp. AK164	959000	960000	0.692
				Isopetricola sp. AK164	960000	961000	0.678
				Isopetricola sp. AK164	961000	962000	0.737
				Isopetricola sp. AK164	962000	963000	0.71
				Isopetricola sp. AK164	963000	964000	0.75
				Isopetricola sp. AK164	964000	965000	0.714
				Isopetricola sp. AK164	965000	966000	0.752
				Isopetricola sp. AK164	966000	967000	0.767
				Isopetricola sp. AK164	967000	968000	0.778
				Isopetricola sp. AK164	968000	969000	0.787
				Isopetricola sp. AK164	969000	970000	0.711
				Isopetricola sp. AK164	970000	971000	0.729
				Isopetricola sp. AK164	971000	972000	0.747
				Isopetricola sp. AK164	972000	973000	0.751
				Isopetricola sp. AK164	973000	974000	0.695
				Isopetricola sp. AK164	974000	975000	0.709
				Isopetricola sp. AK164	975000	976000	0.744
				Isopetricola sp. AK164	976000	977000	0.74
				Isopetricola sp. AK164	977000	978000	0.747
				Isopetricola sp. AK164	978000	979000	0.745
				Isopetricola sp. AK164	979000	980000	0.735
				Isopetricola sp. AK164	980000	981000	0.751
				Isopetricola sp. AK164	981000	982000	0.755
				Isopetricola sp. AK164	982000	983000	0.725
				Isopetricola sp. AK164	983000	984000	0.737
				Isopetricola sp. AK164	984000	985000	0.724
				Isopetricola sp. AK164	985000	986000	0.779
				Isopetricola sp. AK164	986000	987000	0.747
				Isopetricola sp. AK164	987000	988000	0.687
				Isopetricola sp. AK164	988000	989000	0.716
				Isopetricola sp. AK164	989000	990000	0.743
				Isopetricola sp. AK164	990000	991000	0.738
				Isopetricola sp. AK164	991000	992000	0.752
				Isopetricola sp. AK164	992000	993000	0.743
				Isopetricola sp. AK164	993000	994000	0.709
				Isopetricola sp. AK164	994000	995000	0.698
				Isopetricola sp. AK164	995000	996000	0.706
				Isopetricola sp. AK164	996000	997000	0.708
				Isopetricola sp. AK164	997000	998000	0.726
				Isopetricola sp. AK164	998000	999000	0.713
				Isopetricola sp. AK164	999000	1000000	0.717
				Isopetricola sp. AK164	1000000	1001000	0.721
				Isopetricola sp. AK164	1001000	1002000	0.728
				Isopetricola sp. AK164	1002000	1003000	0.742
				Isopetricola sp. AK164	1003000	1004000	0.72
				Isopetricola sp. AK164	1004000	1005000	0.716
				Isopetricola sp. AK164	1005000	1006000	0.757
				Isopetricola sp. AK164	1006000	1007000	0.771
				Isopetricola sp. AK164	1007000	1008000	0.77
				Isopetricola sp. AK164	1008000	1009000	0.726
				Isopetricola sp. AK164	1009000	1010000	0.747
				Isopetricola sp. AK164	1010000	1011000	0.771
				Isopetricola sp. AK164	1011000	1012000	0.737
				Isopetricola sp. AK164	1012000	1013000	0.745
				Isopetricola sp. AK164	1013000	1014000	0.759
				Isopetricola sp. AK164	1014000	1015000	0.737
				Isopetricola sp. AK164	1015000	1016000	0.73
				Isopetricola sp. AK164	1016000	1017000	0.732
				Isopetricola sp. AK164	1017000	1018000	0.72
				Isopetricola sp. AK164	1018000	1019000	0.72
				Isopetricola sp. AK164	1019000	1020000	0.703
				Isopetricola sp. AK164	1020000	1021000	0.757
				Isopetricola sp. AK164	1021000	1022000	0.723
				Isopetricola sp. AK164	1022000	1023000	0.792
				Isopetricola sp. AK164	1023000	1024000	0.769
				Isopetricola sp. AK164	1024000	1025000	0.733
				Isopetricola sp. AK164	1025000	1026000	0.73
				Isopetricola sp. AK164	1026000	1027000	0.76
				Isopetricola sp. AK164	1027000	1028000	0.757
				Isopetricola sp. AK164	1028000	1029000	0.746
				Isopetricola sp. AK164	1029000	1030000	0.748
				Isopetricola sp. AK164	1030000	1031000	0.726
				Isopetricola sp. AK164	1031000	1032000	0.717
				Isopetricola sp. AK164	1032000	1033000	0.713
				Isopetricola sp. AK164	1033000	1034000	0.739
				Isopetricola sp. AK164	1034000	1035000	0.779
				Isopetricola sp. AK164	1035000	1036000	0.771
				Isopetricola sp. AK164	1036000	1037000	0.725
				Isopetricola sp. AK164	1037000	1038000	0.691
				Isopetricola sp. AK164	1038000	1039000	0.709
				Isopetricola sp. AK164	1039000	1040000	0.734
				Isopetricola sp. AK164	1040000	1041000	0.662
				Isopetricola sp. AK164	1041000	1042000	0.672
				Isopetricola sp. AK164	1042000	1043000	0.684
				Isopetricola sp. AK164	1043000	1044000	0.67
				Isopetricola sp. AK164	1044000	1045000	0.696
				Isopetricola sp. AK164	1045000	1046000	0.704
				Isopetricola sp. AK164	1046000	1047000	0.751
				Isopetricola sp. AK164	1047000	1048000	0.816
				Isopetricola sp. AK164	1048000	1049000	0.79
				Isopetricola sp. AK164	1049000	1050000	0.785
				Isopetricola sp. AK164	1050000	1051000	0.791
				Isopetricola sp. AK164	1051000	1052000	0.793
				Isopetricola sp. AK164	1052000	1053000	0.749
				Isopetricola sp. AK164	1053000	1054000	0.746
				Isopetricola sp. AK164	1054000	1055000	0.677
				Isopetricola sp. AK164	1055000	1056000	0.682
				Isopetricola sp. AK164	1056000	1057000	0.695
				Isopetricola sp. AK164	1057000	1058000	0.697
				Isopetricola sp. AK164	1058000	1059000	0.721
				Isopetricola sp. AK164	1059000	1060000	0.68
				Isopetricola sp. AK164	1060000	1061000	0.686
				Isopetricola sp. AK164	1061000	1062000	0.715
				Isopetricola sp. AK164	1062000	1063000	0.718
				Isopetricola sp. AK164	1063000	1064000	0.75
				Isopetricola sp. AK164	1064000	1065000	0.775
				Isopetricola sp. AK164	1065000	1066000	0.782
				Isopetricola sp. AK164	1066000	1067000	0.698
				Isopetricola sp. AK164	1067000	1068000	0.776
				Isopetricola sp. AK164	1068000	1069000	0.776
				Isopetricola sp. AK164	1069000	1070000	0.78
				Isopetricola sp. AK164	1070000	1071000	0.725
				Isopetricola sp. AK164	1071000	1072000	0.731
				Isopetricola sp. AK164	1072000	1073000	0.676
				Isopetricola sp. AK164	1073000	1074000	0.737
				Isopetricola sp. AK164	1074000	1075000	0.737
				Isopetricola sp. AK164	1075000	1076000	0.736
				Isopetricola sp. AK164	1076000	1077000	0.739
				Isopetricola sp. AK164	1077000	1078000	0.698
				Isopetricola sp. AK164	1078000	1079000	0.698
				Isopetricola sp. AK164	1079000	1080000	0.697
				Isopetricola sp. AK164	1080000	1081000	0.694
				Isopetricola sp. AK164	1081000	1082000	0.666
				Isopetricola sp. AK164	1082000	1083000	0.666
				Isopetricola sp. AK164	1083000	1084000	0.701
				Isopetricola sp. AK164	1084000	1085000	0.675
				Isopetricola sp. AK164	1085000	1086000	0.69
				Isopetricola sp. AK164	1086000	1087000	0.701
				Isopetricola sp. AK164	1087000	1088000	0.706
				Isopetricola sp. AK164	1088000	1089000	0.75
				Isopetricola sp. AK164	1089000	1090000	0.745
				Isopetricola sp. AK164	1090000	1091000	0.751
				Isopetricola sp. AK164	1091000	1092000	0.777
				Isopetricola sp. AK164	1092000	1093000	0.731
				Isopetricola sp. AK164	1093000	1094000	0.726
				Isopetricola sp. AK164	1094000	1095000	0.713
				Isopetricola sp. AK164	1095000	1096000	0.69
				Isopetricola sp. AK164	1096000	1097000	0.684
				Isopetricola sp. AK164	1097000	1098000	0.693
				Isopetricola sp. AK164	1098000	1099000	0.702
				Isopetricola sp. AK164	1099000	1100000	0.663
				Isopetricola sp. AK164	1100000	1101000	0.754
				Isopetricola sp. AK164	1101000	1102000	0.761
				Isopetricola sp. AK164	1102000	1103000	0.69
				Isopetricola sp. AK164	1103000	1104000	0.671
				Isopetricola sp. AK164	1104000	1105000	0.716
				Isopetricola sp. AK164	1105000	1106000	0.725
				Isopetricola sp. AK164	1106000	1107000	0.724
				Isopetricola sp. AK164	1107000	1108000	0.707
				Isopetricola sp. AK164	1108000	1109000	0.725
				Isopetricola sp. AK164	1109000	1110000	0.755
				Isopetricola sp. AK164	1110000	1111000	0.733
				Isopetricola sp. AK164	1111000	1112000	0.743
				Isopetricola sp. AK164	1112000	1113000	0.759
				Isopetricola sp. AK164	1113000	1114000	0.745
				Isopetricola sp. AK164	1114000	1115000	0.763
				Isopetricola sp. AK164	1115000	1116000	0.75
				Isopetricola sp. AK164	1116000	1117000	0.76
				Isopetricola sp. AK164	1117000	1118000	0.75
				Isopetricola sp. AK164	1118000	1119000	0.803
				Isopetricola sp. AK164	1119000	1120000	0.755
				Isopetricola sp. AK164	1120000	1121000	0.76
				Isopetricola sp. AK164	1121000	1122000	0.744
				Isopetricola sp. AK164	1122000	1123000	0.738
				Isopetricola sp. AK164	1123000	1124000	0.737
				Isopetricola sp. AK164	1124000	1125000	0.745
				Isopetricola sp. AK164	1125000	1126000	0.718
				Isopetricola sp. AK164	1126000	1127000	0.671
				Isopetricola sp. AK164	1127000	1128000	0.749
				Isopetricola sp. AK164	1128000	1129000	0.718
				Isopetricola sp. AK164	1129000	1130000	0.699
				Isopetricola sp. AK164	1130000	1131000	0.773
				Isopetricola sp. AK164	1131000	1132000	0.742
				Isopetricola sp. AK164	1132000	1133000	0.735
				Isopetricola sp. AK164	1133000	1134000	0.742
				Isopetricola sp. AK164	1134000	1135000	0.736
				Isopetricola sp. AK164	1135000	1136000	0.709
				Isopetricola sp. AK164	1136000	1137000	0.775
				Isopetricola sp. AK164	1137000	1138000	0.748
				Isopetricola sp. AK164	1138000	1139000	0.75
				Isopetricola sp. AK164	1139000	1140000	0.74
				Isopetricola sp. AK164	1140000	1141000	0.745
				Isopetricola sp. AK164	1141000	1142000	0.672
				Isopetricola sp. AK164	1142000	1143000	0.704
				Isopetricola sp. AK164	1143000	1144000	0.707
				Isopetricola sp. AK164	1144000	1145000	0.727
				Isopetricola sp. AK164	1145000	1146000	0.752
				Isopetricola sp. AK164	1146000	1147000	0.739
				Isopetricola sp. AK164	1147000	1148000	0.756
				Isopetricola sp. AK164	1148000	1149000	0.723
				Isopetricola sp. AK164	1149000	1150000	0.733
				Isopetricola sp. AK164	1150000	1151000	0.73
				Isopetricola sp. AK164	1151000	1152000	0.72
				Isopetricola sp. AK164	1152000	1153000	0.729
				Isopetricola sp. AK164	1153000	1154000	0.713
				Isopetricola sp. AK164	1154000	1155000	0.685
				Isopetricola sp. AK164	1155000	1156000	0.722
				Isopetricola sp. AK164	1156000	1157000	0.719
				Isopetricola sp. AK164	1157000	1158000	0.735
				Isopetricola sp. AK164	1158000	1159000	0.682
				Isopetricola sp. AK164	1159000	1160000	0.668
				Isopetricola sp. AK164	1160000	1161000	0.672
				Isopetricola sp. AK164	1161000	1162000	0.732
				Isopetricola sp. AK164	1162000	1163000	0.712
				Isopetricola sp. AK164	1163000	1164000	0.75
				Isopetricola sp. AK164	1164000	1165000	0.691
				Isopetricola sp. AK164	1165000	1166000	0.686
				Isopetricola sp. AK164	1166000	1167000	0.682
				Isopetricola sp. AK164	1167000	1168000	0.757
				Isopetricola sp. AK164	1168000	1169000	0.739
				Isopetricola sp. AK164	1169000	1170000	0.733
				Isopetricola sp. AK164	1170000	1171000	0.688
				Isopetricola sp. AK164	1171000	1172000	0.748
				Isopetricola sp. AK164	1172000	1173000	0.728
				Isopetricola sp. AK164	1173000	1174000	0.681
				Isopetricola sp. AK164	1174000	1175000	0.75
				Isopetricola sp. AK164	1175000	1176000	0.738
				Isopetricola sp. AK164	1176000	1177000	0.743
				Isopetricola sp. AK164	1177000	1178000	0.737
				Isopetricola sp. AK164	1178000	1179000	0.739
				Isopetricola sp. AK164	1179000	1180000	0.755
				Isopetricola sp. AK164	1180000	1181000	0.737
				Isopetricola sp. AK164	1181000	1182000	0.74
				Isopetricola sp. AK164	1182000	1183000	0.739
				Isopetricola sp. AK164	1183000	1184000	0.755
				Isopetricola sp. AK164	1184000	1185000	0.742
				Isopetricola sp. AK164	1185000	1186000	0.755
				Isopetricola sp. AK164	1186000	1187000	0.665
				Isopetricola sp. AK164	1187000	1188000	0.693
				Isopetricola sp. AK164	1188000	1189000	0.743
				Isopetricola sp. AK164	1189000	1190000	0.734
				Isopetricola sp. AK164	1190000	1191000	0.743
				Isopetricola sp. AK164	1191000	1192000	0.768
				Isopetricola sp. AK164	1192000	1193000	0.771
				Isopetricola sp. AK164	1193000	1194000	0.756
				Isopetricola sp. AK164	1194000	1195000	0.768
				Isopetricola sp. AK164	1195000	1196000	0.759
				Isopetricola sp. AK164	1196000	1197000	0.745
				Isopetricola sp. AK164	1197000	1198000	0.755
				Isopetricola sp. AK164	1198000	1199000	0.728
				Isopetricola sp. AK164	1199000	1200000	0.726
				Isopetricola sp. AK164	1200000	1201000	0.719
				Isopetricola sp. AK164	1201000	1202000	0.715
				Isopetricola sp. AK164	1202000	1203000	0.685
				Isopetricola sp. AK164	1203000	1204000	0.723
				Isopetricola sp. AK164	1204000	1205000	0.741
				Isopetricola sp. AK164	1205000	1206000	0.772
				Isopetricola sp. AK164	1206000	1207000	0.773
				Isopetricola sp. AK164	1207000	1208000	0.753
				Isopetricola sp. AK164	1208000	1209000	0.763
				Isopetricola sp. AK164	1209000	1210000	0.781
				Isopetricola sp. AK164	1210000	1211000	0.746
				Isopetricola sp. AK164	1211000	1212000	0.761
				Isopetricola sp. AK164	1212000	1213000	0.718
				Isopetricola sp. AK164	1213000	1214000	0.702
				Isopetricola sp. AK164	1214000	1215000	0.628
				Isopetricola sp. AK164	1215000	1216000	0.68
				Isopetricola sp. AK164	1216000	1217000	0.676
				Isopetricola sp. AK164	1217000	1218000	0.625
				Isopetricola sp. AK164	1218000	1219000	0.674
				Isopetricola sp. AK164	1219000	1220000	0.716
				Isopetricola sp. AK164	1220000	1221000	0.713
				Isopetricola sp. AK164	1221000	1222000	0.692
				Isopetricola sp. AK164	1222000	1223000	0.702
				Isopetricola sp. AK164	1223000	1224000	0.744
				Isopetricola sp. AK164	1224000	1225000	0.717
				Isopetricola sp. AK164	1225000	1226000	0.751
				Isopetricola sp. AK164	1226000	1227000	0.721
				Isopetricola sp. AK164	1227000	1228000	0.714
				Isopetricola sp. AK164	1228000	1229000	0.741
				Isopetricola sp. AK164	1229000	1230000	0.715
				Isopetricola sp. AK164	1230000	1231000	0.739
				Isopetricola sp. AK164	1231000	1232000	0.763
				Isopetricola sp. AK164	1232000	1233000	0.79
				Isopetricola sp. AK164	1233000	1234000	0.813
				Isopetricola sp. AK164	1234000	1235000	0.79
				Isopetricola sp. AK164	1235000	1236000	0.764
				Isopetricola sp. AK164	1236000	1237000	0.776
				Isopetricola sp. AK164	1237000	1238000	0.735
				Isopetricola sp. AK164	1238000	1239000	0.724
				Isopetricola sp. AK164	1239000	1240000	0.722
				Isopetricola sp. AK164	1240000	1241000	0.701
				Isopetricola sp. AK164	1241000	1242000	0.729
				Isopetricola sp. AK164	1242000	1243000	0.704
				Isopetricola sp. AK164	1243000	1244000	0.707
				Isopetricola sp. AK164	1244000	1245000	0.719
				Isopetricola sp. AK164	1245000	1246000	0.767
				Isopetricola sp. AK164	1246000	1247000	0.746
				Isopetricola sp. AK164	1247000	1248000	0.782
				Isopetricola sp. AK164	1248000	1249000	0.719
				Isopetricola sp. AK164	1249000	1250000	0.684
				Isopetricola sp. AK164	1250000	1251000	0.745
				Isopetricola sp. AK164	1251000	1252000	0.771
				Isopetricola sp. AK164	1252000	1253000	0.784
				Isopetricola sp. AK164	1253000	1254000	0.795
				Isopetricola sp. AK164	1254000	1255000	0.736
				Isopetricola sp. AK164	1255000	1256000	0.745
				Isopetricola sp. AK164	1256000	1257000	0.749
				Isopetricola sp. AK164	1257000	1258000	0.707
				Isopetricola sp. AK164	1258000	1259000	0.734
				Isopetricola sp. AK164	1259000	1260000	0.732
				Isopetricola sp. AK164	1260000	1261000	0.746
				Isopetricola sp. AK164	1261000	1262000	0.727
				Isopetricola sp. AK164	1262000	1263000	0.734
				Isopetricola sp. AK164	1263000	1264000	0.692
				Isopetricola sp. AK164	1264000	1265000	0.755
				Isopetricola sp. AK164	1265000	1266000	0.753
				Isopetricola sp. AK164	1266000	1267000	0.692
				Isopetricola sp. AK164	1267000	1268000	0.743
				Isopetricola sp. AK164	1268000	1269000	0.761
				Isopetricola sp. AK164	1269000	1270000	0.754
				Isopetricola sp. AK164	1270000	1271000	0.756
				Isopetricola sp. AK164	1271000	1272000	0.767
				Isopetricola sp. AK164	1272000	1273000	0.749
				Isopetricola sp. AK164	1273000	1274000	0.774
				Isopetricola sp. AK164	1274000	1275000	0.703
				Isopetricola sp. AK164	1275000	1276000	0.705
				Isopetricola sp. AK164	1276000	1277000	0.731
				Isopetricola sp. AK164	1277000	1278000	0.781
				Isopetricola sp. AK164	1278000	1279000	0.742
				Isopetricola sp. AK164	1279000	1280000	0.755
				Isopetricola sp. AK164	1280000	1281000	0.754
				Isopetricola sp. AK164	1281000	1282000	0.757
				Isopetricola sp. AK164	1282000	1283000	0.753
				Isopetricola sp. AK164	1283000	1284000	0.756
				Isopetricola sp. AK164	1284000	1285000	0.764
				Isopetricola sp. AK164	1285000	1286000	0.728
				Isopetricola sp. AK164	1286000	1287000	0.707
				Isopetricola sp. AK164	1287000	1288000	0.704
				Isopetricola sp. AK164	1288000	1289000	0.676
				Isopetricola sp. AK164	1289000	1290000	0.685
				Isopetricola sp. AK164	1290000	1291000	0.734
				Isopetricola sp. AK164	1291000	1292000	0.737
				Isopetricola sp. AK164	1292000	1293000	0.734
				Isopetricola sp. AK164	1293000	1294000	0.715
				Isopetricola sp. AK164	1294000	1295000	0.705
				Isopetricola sp. AK164	1295000	1296000	0.751
				Isopetricola sp. AK164	1296000	1297000	0.707
				Isopetricola sp. AK164	1297000	1298000	0.77
				Isopetricola sp. AK164	1298000	1299000	0.735
				Isopetricola sp. AK164	1299000	1300000	0.727
				Isopetricola sp. AK164	1300000	1301000	0.728
				Isopetricola sp. AK164	1301000	1302000	0.709
				Isopetricola sp. AK164	1302000	1303000	0.758
				Isopetricola sp. AK164	1303000	1304000	0.77
				Isopetricola sp. AK164	1304000	1305000	0.742
				Isopetricola sp. AK164	1305000	1306000	0.726
				Isopetricola sp. AK164	1306000	1307000	0.742
				Isopetricola sp. AK164	1307000	1308000	0.74
				Isopetricola sp. AK164	1308000	1309000	0.695
				Isopetricola sp. AK164	1309000	1310000	0.731
				Isopetricola sp. AK164	1310000	1311000	0.734
				Isopetricola sp. AK164	1311000	1312000	0.653
				Isopetricola sp. AK164	1312000	1313000	0.629
				Isopetricola sp. AK164	1313000	1314000	0.66
				Isopetricola sp. AK164	1314000	1315000	0.743
				Isopetricola sp. AK164	1315000	1316000	0.73
				Isopetricola sp. AK164	1316000	1317000	0.698
				Isopetricola sp. AK164	1317000	1318000	0.66
				Isopetricola sp. AK164	1318000	1319000	0.743
				Isopetricola sp. AK164	1319000	1320000	0.728
				Isopetricola sp. AK164	1320000	1321000	0.727
				Isopetricola sp. AK164	1321000	1322000	0.664
				Isopetricola sp. AK164	1322000	1323000	0.752
				Isopetricola sp. AK164	1323000	1324000	0.76
				Isopetricola sp. AK164	1324000	1325000	0.762
				Isopetricola sp. AK164	1325000	1326000	0.731
				Isopetricola sp. AK164	1326000	1327000	0.766
				Isopetricola sp. AK164	1327000	1328000	0.744
				Isopetricola sp. AK164	1328000	1329000	0.771
				Isopetricola sp. AK164	1329000	1330000	0.745
				Isopetricola sp. AK164	1330000	1331000	0.694
				Isopetricola sp. AK164	1331000	1332000	0.686
				Isopetricola sp. AK164	1332000	1333000	0.71
				Isopetricola sp. AK164	1333000	1334000	0.743
				Isopetricola sp. AK164	1334000	1335000	0.752
				Isopetricola sp. AK164	1335000	1336000	0.729
				Isopetricola sp. AK164	1336000	1337000	0.696
				Isopetricola sp. AK164	1337000	1338000	0.743
				Isopetricola sp. AK164	1338000	1339000	0.755
				Isopetricola sp. AK164	1339000	1340000	0.755
				Isopetricola sp. AK164	1340000	1341000	0.771
				Isopetricola sp. AK164	1341000	1342000	0.695
				Isopetricola sp. AK164	1342000	1343000	0.697
				Isopetricola sp. AK164	1343000	1344000	0.734
				Isopetricola sp. AK164	1344000	1345000	0.712
				Isopetricola sp. AK164	1345000	1346000	0.723
				Isopetricola sp. AK164	1346000	1347000	0.724
				Isopetricola sp. AK164	1347000	1348000	0.734
				Isopetricola sp. AK164	1348000	1349000	0.721
				Isopetricola sp. AK164	1349000	1350000	0.717
				Isopetricola sp. AK164	1350000	1351000	0.728
				Isopetricola sp. AK164	1351000	1352000	0.768
				Isopetricola sp. AK164	1352000	1353000	0.742
				Isopetricola sp. AK164	1353000	1354000	0.704
				Isopetricola sp. AK164	1354000	1355000	0.723
				Isopetricola sp. AK164	1355000	1356000	0.737
				Isopetricola sp. AK164	1356000	1357000	0.777
				Isopetricola sp. AK164	1357000	1358000	0.801
				Isopetricola sp. AK164	1358000	1359000	0.77
				Isopetricola sp. AK164	1359000	1360000	0.733
				Isopetricola sp. AK164	1360000	1361000	0.723
				Isopetricola sp. AK164	1361000	1362000	0.692
				Isopetricola sp. AK164	1362000	1363000	0.711
				Isopetricola sp. AK164	1363000	1364000	0.764
				Isopetricola sp. AK164	1364000	1365000	0.733
				Isopetricola sp. AK164	1365000	1366000	0.704
				Isopetricola sp. AK164	1366000	1367000	0.75
				Isopetricola sp. AK164	1367000	1368000	0.723
				Isopetricola sp. AK164	1368000	1369000	0.755
				Isopetricola sp. AK164	1369000	1370000	0.733
				Isopetricola sp. AK164	1370000	1371000	0.722
				Isopetricola sp. AK164	1371000	1372000	0.762
				Isopetricola sp. AK164	1372000	1373000	0.74
				Isopetricola sp. AK164	1373000	1374000	0.793
				Isopetricola sp. AK164	1374000	1375000	0.797
				Isopetricola sp. AK164	1375000	1376000	0.799
				Isopetricola sp. AK164	1376000	1377000	0.787
				Isopetricola sp. AK164	1377000	1378000	0.734
				Isopetricola sp. AK164	1378000	1379000	0.725
				Isopetricola sp. AK164	1379000	1380000	0.731
				Isopetricola sp. AK164	1380000	1381000	0.679
				Isopetricola sp. AK164	1381000	1382000	0.748
				Isopetricola sp. AK164	1382000	1383000	0.705
				Isopetricola sp. AK164	1383000	1384000	0.737
				Isopetricola sp. AK164	1384000	1385000	0.735
				Isopetricola sp. AK164	1385000	1386000	0.72
				Isopetricola sp. AK164	1386000	1387000	0.691
				Isopetricola sp. AK164	1387000	1388000	0.749
				Isopetricola sp. AK164	1388000	1389000	0.756
				Isopetricola sp. AK164	1389000	1390000	0.726
				Isopetricola sp. AK164	1390000	1391000	0.747
				Isopetricola sp. AK164	1391000	1392000	0.797
				Isopetricola sp. AK164	1392000	1393000	0.753
				Isopetricola sp. AK164	1393000	1394000	0.729
				Isopetricola sp. AK164	1394000	1395000	0.725
				Isopetricola sp. AK164	1395000	1396000	0.77
				Isopetricola sp. AK164	1396000	1397000	0.712
				Isopetricola sp. AK164	1397000	1398000	0.693
				Isopetricola sp. AK164	1398000	1399000	0.751
				Isopetricola sp. AK164	1399000	1400000	0.758
				Isopetricola sp. AK164	1400000	1401000	0.692
				Isopetricola sp. AK164	1401000	1402000	0.707
				Isopetricola sp. AK164	1402000	1403000	0.705
				Isopetricola sp. AK164	1403000	1404000	0.741
				Isopetricola sp. AK164	1404000	1405000	0.754
				Isopetricola sp. AK164	1405000	1406000	0.766
				Isopetricola sp. AK164	1406000	1407000	0.758
				Isopetricola sp. AK164	1407000	1408000	0.757
				Isopetricola sp. AK164	1408000	1409000	0.755
				Isopetricola sp. AK164	1409000	1410000	0.714
				Isopetricola sp. AK164	1410000	1411000	0.719
				Isopetricola sp. AK164	1411000	1412000	0.73
				Isopetricola sp. AK164	1412000	1413000	0.789
				Isopetricola sp. AK164	1413000	1414000	0.776
				Isopetricola sp. AK164	1414000	1415000	0.749
				Isopetricola sp. AK164	1415000	1416000	0.771
				Isopetricola sp. AK164	1416000	1417000	0.718
				Isopetricola sp. AK164	1417000	1418000	0.703
				Isopetricola sp. AK164	1418000	1419000	0.74
				Isopetricola sp. AK164	1419000	1420000	0.747
				Isopetricola sp. AK164	1420000	1421000	0.692
				Isopetricola sp. AK164	1421000	1422000	0.769
				Isopetricola sp. AK164	1422000	1423000	0.741
				Isopetricola sp. AK164	1423000	1424000	0.758
				Isopetricola sp. AK164	1424000	1425000	0.752
				Isopetricola sp. AK164	1425000	1426000	0.79
				Isopetricola sp. AK164	1426000	1427000	0.786
				Isopetricola sp. AK164	1427000	1428000	0.77
				Isopetricola sp. AK164	1428000	1429000	0.769
				Isopetricola sp. AK164	1429000	1430000	0.773
				Isopetricola sp. AK164	1430000	1431000	0.705
				Isopetricola sp. AK164	1431000	1432000	0.732
				Isopetricola sp. AK164	1432000	1433000	0.734
				Isopetricola sp. AK164	1433000	1434000	0.727
				Isopetricola sp. AK164	1434000	1435000	0.687
				Isopetricola sp. AK164	1435000	1436000	0.688
				Isopetricola sp. AK164	1436000	1437000	0.696
				Isopetricola sp. AK164	1437000	1438000	0.717
				Isopetricola sp. AK164	1438000	1439000	0.757
				Isopetricola sp. AK164	1439000	1440000	0.773
				Isopetricola sp. AK164	1440000	1441000	0.746
				Isopetricola sp. AK164	1441000	1442000	0.751
				Isopetricola sp. AK164	1442000	1443000	0.762
				Isopetricola sp. AK164	1443000	1444000	0.733
				Isopetricola sp. AK164	1444000	1445000	0.753
				Isopetricola sp. AK164	1445000	1446000	0.775
				Isopetricola sp. AK164	1446000	1447000	0.743
				Isopetricola sp. AK164	1447000	1448000	0.74
				Isopetricola sp. AK164	1448000	1449000	0.707
				Isopetricola sp. AK164	1449000	1450000	0.728
				Isopetricola sp. AK164	1450000	1451000	0.695
				Isopetricola sp. AK164	1451000	1452000	0.756
				Isopetricola sp. AK164	1452000	1453000	0.761
				Isopetricola sp. AK164	1453000	1454000	0.753
				Isopetricola sp. AK164	1454000	1455000	0.768
				Isopetricola sp. AK164	1455000	1456000	0.729
				Isopetricola sp. AK164	1456000	1457000	0.718
				Isopetricola sp. AK164	1457000	1458000	0.715
				Isopetricola sp. AK164	1458000	1459000	0.775
				Isopetricola sp. AK164	1459000	1460000	0.749
				Isopetricola sp. AK164	1460000	1461000	0.742
				Isopetricola sp. AK164	1461000	1462000	0.772
				Isopetricola sp. AK164	1462000	1463000	0.751
				Isopetricola sp. AK164	1463000	1464000	0.779
				Isopetricola sp. AK164	1464000	1465000	0.789
				Isopetricola sp. AK164	1465000	1466000	0.737
				Isopetricola sp. AK164	1466000	1467000	0.718
				Isopetricola sp. AK164	1467000	1468000	0.763
				Isopetricola sp. AK164	1468000	1469000	0.77
				Isopetricola sp. AK164	1469000	1470000	0.72
				Isopetricola sp. AK164	1470000	1471000	0.743
				Isopetricola sp. AK164	1471000	1472000	0.784
				Isopetricola sp. AK164	1472000	1473000	0.762
				Isopetricola sp. AK164	1473000	1474000	0.702
				Isopetricola sp. AK164	1474000	1475000	0.737
				Isopetricola sp. AK164	1475000	1476000	0.766
				Isopetricola sp. AK164	1476000	1477000	0.733
				Isopetricola sp. AK164	1477000	1478000	0.774
				Isopetricola sp. AK164	1478000	1479000	0.783
				Isopetricola sp. AK164	1479000	1480000	0.802
				Isopetricola sp. AK164	1480000	1481000	0.718
				Isopetricola sp. AK164	1481000	1482000	0.752
				Isopetricola sp. AK164	1482000	1483000	0.775
				Isopetricola sp. AK164	1483000	1484000	0.698
				Isopetricola sp. AK164	1484000	1485000	0.714
				Isopetricola sp. AK164	1485000	1486000	0.727
				Isopetricola sp. AK164	1486000	1487000	0.744
				Isopetricola sp. AK164	1487000	1488000	0.683
				Isopetricola sp. AK164	1488000	1489000	0.688
				Isopetricola sp. AK164	1489000	1490000	0.678
				Isopetricola sp. AK164	1490000	1491000	0.748
				Isopetricola sp. AK164	1491000	1492000	0.735
				Isopetricola sp. AK164	1492000	1493000	0.762
				Isopetricola sp. AK164	1493000	1494000	0.776
				Isopetricola sp. AK164	1494000	1495000	0.777
				Isopetricola sp. AK164	1495000	1496000	0.751
				Isopetricola sp. AK164	1496000	1497000	0.753
				Isopetricola sp. AK164	1497000	1498000	0.755
				Isopetricola sp. AK164	1498000	1499000	0.758
				Isopetricola sp. AK164	1499000	1500000	0.749
				Isopetricola sp. AK164	1500000	1501000	0.747
				Isopetricola sp. AK164	1501000	1502000	0.725
				Isopetricola sp. AK164	1502000	1503000	0.765
				Isopetricola sp. AK164	1503000	1504000	0.755
				Isopetricola sp. AK164	1504000	1505000	0.759
				Isopetricola sp. AK164	1505000	1506000	0.751
				Isopetricola sp. AK164	1506000	1507000	0.716
				Isopetricola sp. AK164	1507000	1508000	0.692
				Isopetricola sp. AK164	1508000	1509000	0.706
				Isopetricola sp. AK164	1509000	1510000	0.692
				Isopetricola sp. AK164	1510000	1511000	0.764
				Isopetricola sp. AK164	1511000	1512000	0.749
				Isopetricola sp. AK164	1512000	1513000	0.765
				Isopetricola sp. AK164	1513000	1514000	0.713
				Isopetricola sp. AK164	1514000	1515000	0.751
				Isopetricola sp. AK164	1515000	1516000	0.777
				Isopetricola sp. AK164	1516000	1517000	0.766
				Isopetricola sp. AK164	1517000	1518000	0.742
				Isopetricola sp. AK164	1518000	1519000	0.772
				Isopetricola sp. AK164	1519000	1520000	0.751
				Isopetricola sp. AK164	1520000	1521000	0.762
				Isopetricola sp. AK164	1521000	1522000	0.742
				Isopetricola sp. AK164	1522000	1523000	0.726
				Isopetricola sp. AK164	1523000	1524000	0.762
				Isopetricola sp. AK164	1524000	1525000	0.739
				Isopetricola sp. AK164	1525000	1526000	0.735
				Isopetricola sp. AK164	1526000	1527000	0.702
				Isopetricola sp. AK164	1527000	1528000	0.72
				Isopetricola sp. AK164	1528000	1529000	0.762
				Isopetricola sp. AK164	1529000	1530000	0.739
				Isopetricola sp. AK164	1530000	1531000	0.701
				Isopetricola sp. AK164	1531000	1532000	0.693
				Isopetricola sp. AK164	1532000	1533000	0.574
				Isopetricola sp. AK164	1533000	1534000	0.593
				Isopetricola sp. AK164	1534000	1535000	0.591
				Isopetricola sp. AK164	1535000	1536000	0.588
				Isopetricola sp. AK164	1536000	1537000	0.576
				Isopetricola sp. AK164	1537000	1538000	0.648
				Isopetricola sp. AK164	1538000	1539000	0.758
				Isopetricola sp. AK164	1539000	1540000	0.775
				Isopetricola sp. AK164	1540000	1541000	0.769
				Isopetricola sp. AK164	1541000	1542000	0.744
				Isopetricola sp. AK164	1542000	1543000	0.759
				Isopetricola sp. AK164	1543000	1544000	0.754
				Isopetricola sp. AK164	1544000	1545000	0.721
				Isopetricola sp. AK164	1545000	1546000	0.738
				Isopetricola sp. AK164	1546000	1547000	0.794
				Isopetricola sp. AK164	1547000	1548000	0.752
				Isopetricola sp. AK164	1548000	1549000	0.765
				Isopetricola sp. AK164	1549000	1550000	0.702
				Isopetricola sp. AK164	1550000	1551000	0.752
				Isopetricola sp. AK164	1551000	1552000	0.754
				Isopetricola sp. AK164	1552000	1553000	0.761
				Isopetricola sp. AK164	1553000	1554000	0.754
				Isopetricola sp. AK164	1554000	1555000	0.71
				Isopetricola sp. AK164	1555000	1556000	0.734
				Isopetricola sp. AK164	1556000	1557000	0.671
				Isopetricola sp. AK164	1557000	1558000	0.731
				Isopetricola sp. AK164	1558000	1559000	0.706
				Isopetricola sp. AK164	1559000	1560000	0.716
				Isopetricola sp. AK164	1560000	1561000	0.721
				Isopetricola sp. AK164	1561000	1562000	0.736
				Isopetricola sp. AK164	1562000	1563000	0.762
				Isopetricola sp. AK164	1563000	1564000	0.76
				Isopetricola sp. AK164	1564000	1565000	0.773
				Isopetricola sp. AK164	1565000	1566000	0.773
				Isopetricola sp. AK164	1566000	1567000	0.673
				Isopetricola sp. AK164	1567000	1568000	0.7
				Isopetricola sp. AK164	1568000	1569000	0.713
				Isopetricola sp. AK164	1569000	1570000	0.753
				Isopetricola sp. AK164	1570000	1571000	0.718
				Isopetricola sp. AK164	1571000	1572000	0.714
				Isopetricola sp. AK164	1572000	1573000	0.762
				Isopetricola sp. AK164	1573000	1574000	0.721
				Isopetricola sp. AK164	1574000	1575000	0.697
				Isopetricola sp. AK164	1575000	1576000	0.759
				Isopetricola sp. AK164	1576000	1577000	0.753
				Isopetricola sp. AK164	1577000	1578000	0.746
				Isopetricola sp. AK164	1578000	1579000	0.71
				Isopetricola sp. AK164	1579000	1580000	0.721
				Isopetricola sp. AK164	1580000	1581000	0.704
				Isopetricola sp. AK164	1581000	1582000	0.75
				Isopetricola sp. AK164	1582000	1583000	0.707
				Isopetricola sp. AK164	1583000	1584000	0.727
				Isopetricola sp. AK164	1584000	1585000	0.758
				Isopetricola sp. AK164	1585000	1586000	0.761
				Isopetricola sp. AK164	1586000	1587000	0.748
				Isopetricola sp. AK164	1587000	1588000	0.751
				Isopetricola sp. AK164	1588000	1589000	0.75
				Isopetricola sp. AK164	1589000	1590000	0.734
				Isopetricola sp. AK164	1590000	1591000	0.783
				Isopetricola sp. AK164	1591000	1592000	0.816
				Isopetricola sp. AK164	1592000	1593000	0.793
				Isopetricola sp. AK164	1593000	1594000	0.788
				Isopetricola sp. AK164	1594000	1595000	0.755
				Isopetricola sp. AK164	1595000	1596000	0.743
				Isopetricola sp. AK164	1596000	1597000	0.778
				Isopetricola sp. AK164	1597000	1598000	0.74
				Isopetricola sp. AK164	1598000	1599000	0.708
				Isopetricola sp. AK164	1599000	1600000	0.744
				Isopetricola sp. AK164	1600000	1601000	0.757
				Isopetricola sp. AK164	1601000	1602000	0.725
				Isopetricola sp. AK164	1602000	1603000	0.748
				Isopetricola sp. AK164	1603000	1604000	0.717
				Isopetricola sp. AK164	1604000	1605000	0.726
				Isopetricola sp. AK164	1605000	1606000	0.667
				Isopetricola sp. AK164	1606000	1607000	0.636
				Isopetricola sp. AK164	1607000	1608000	0.612
				Isopetricola sp. AK164	1608000	1609000	0.606
				Isopetricola sp. AK164	1609000	1610000	0.66
				Isopetricola sp. AK164	1610000	1611000	0.711
				Isopetricola sp. AK164	1611000	1612000	0.683
				Isopetricola sp. AK164	1612000	1613000	0.677
				Isopetricola sp. AK164	1613000	1614000	0.693
				Isopetricola sp. AK164	1614000	1615000	0.606
				Isopetricola sp. AK164	1615000	1616000	0.569
				Isopetricola sp. AK164	1616000	1617000	0.667
				Isopetricola sp. AK164	1617000	1618000	0.694
				Isopetricola sp. AK164	1618000	1619000	0.707
				Isopetricola sp. AK164	1619000	1620000	0.747
				Isopetricola sp. AK164	1620000	1621000	0.716
				Isopetricola sp. AK164	1621000	1622000	0.718
				Isopetricola sp. AK164	1622000	1623000	0.744
				Isopetricola sp. AK164	1623000	1624000	0.769
				Isopetricola sp. AK164	1624000	1625000	0.768
				Isopetricola sp. AK164	1625000	1626000	0.741
				Isopetricola sp. AK164	1626000	1627000	0.749
				Isopetricola sp. AK164	1627000	1628000	0.756
				Isopetricola sp. AK164	1628000	1629000	0.767
				Isopetricola sp. AK164	1629000	1630000	0.729
				Isopetricola sp. AK164	1630000	1631000	0.733
				Isopetricola sp. AK164	1631000	1632000	0.754
				Isopetricola sp. AK164	1632000	1633000	0.731
				Isopetricola sp. AK164	1633000	1634000	0.755
				Isopetricola sp. AK164	1634000	1635000	0.762
				Isopetricola sp. AK164	1635000	1636000	0.748
				Isopetricola sp. AK164	1636000	1637000	0.729
				Isopetricola sp. AK164	1637000	1638000	0.681
				Isopetricola sp. AK164	1638000	1639000	0.729
				Isopetricola sp. AK164	1639000	1640000	0.728
				Isopetricola sp. AK164	1640000	1641000	0.741
				Isopetricola sp. AK164	1641000	1642000	0.736
				Isopetricola sp. AK164	1642000	1643000	0.713
				Isopetricola sp. AK164	1643000	1644000	0.727
				Isopetricola sp. AK164	1644000	1645000	0.719
				Isopetricola sp. AK164	1645000	1646000	0.725
				Isopetricola sp. AK164	1646000	1647000	0.766
				Isopetricola sp. AK164	1647000	1648000	0.751
				Isopetricola sp. AK164	1648000	1649000	0.752
				Isopetricola sp. AK164	1649000	1650000	0.732
				Isopetricola sp. AK164	1650000	1651000	0.754
				Isopetricola sp. AK164	1651000	1652000	0.734
				Isopetricola sp. AK164	1652000	1653000	0.785
				Isopetricola sp. AK164	1653000	1654000	0.741
				Isopetricola sp. AK164	1654000	1655000	0.746
				Isopetricola sp. AK164	1655000	1656000	0.745
				Isopetricola sp. AK164	1656000	1657000	0.753
				Isopetricola sp. AK164	1657000	1658000	0.713
				Isopetricola sp. AK164	1658000	1659000	0.719
				Isopetricola sp. AK164	1659000	1660000	0.701
				Isopetricola sp. AK164	1660000	1661000	0.711
				Isopetricola sp. AK164	1661000	1662000	0.723
				Isopetricola sp. AK164	1662000	1663000	0.723
				Isopetricola sp. AK164	1663000	1664000	0.734
				Isopetricola sp. AK164	1664000	1665000	0.706
				Isopetricola sp. AK164	1665000	1666000	0.723
				Isopetricola sp. AK164	1666000	1667000	0.745
				Isopetricola sp. AK164	1667000	1668000	0.731
				Isopetricola sp. AK164	1668000	1669000	0.771
				Isopetricola sp. AK164	1669000	1670000	0.703
				Isopetricola sp. AK164	1670000	1671000	0.767
				Isopetricola sp. AK164	1671000	1672000	0.724
				Isopetricola sp. AK164	1672000	1673000	0.67
				Isopetricola sp. AK164	1673000	1674000	0.704
				Isopetricola sp. AK164	1674000	1675000	0.74
				Isopetricola sp. AK164	1675000	1676000	0.743
				Isopetricola sp. AK164	1676000	1677000	0.764
				Isopetricola sp. AK164	1677000	1678000	0.721
				Isopetricola sp. AK164	1678000	1679000	0.679
				Isopetricola sp. AK164	1679000	1680000	0.707
				Isopetricola sp. AK164	1680000	1681000	0.676
				Isopetricola sp. AK164	1681000	1682000	0.728
				Isopetricola sp. AK164	1682000	1683000	0.714
				Isopetricola sp. AK164	1683000	1684000	0.71
				Isopetricola sp. AK164	1684000	1685000	0.708
				Isopetricola sp. AK164	1685000	1686000	0.733
				Isopetricola sp. AK164	1686000	1687000	0.721
				Isopetricola sp. AK164	1687000	1688000	0.756
				Isopetricola sp. AK164	1688000	1689000	0.73
				Isopetricola sp. AK164	1689000	1690000	0.762
				Isopetricola sp. AK164	1690000	1691000	0.746
				Isopetricola sp. AK164	1691000	1692000	0.683
				Isopetricola sp. AK164	1692000	1693000	0.715
				Isopetricola sp. AK164	1693000	1694000	0.718
				Isopetricola sp. AK164	1694000	1695000	0.716
				Isopetricola sp. AK164	1695000	1696000	0.768
				Isopetricola sp. AK164	1696000	1697000	0.751
				Isopetricola sp. AK164	1697000	1698000	0.712
				Isopetricola sp. AK164	1698000	1699000	0.711
				Isopetricola sp. AK164	1699000	1700000	0.734
				Isopetricola sp. AK164	1700000	1701000	0.73
				Isopetricola sp. AK164	1701000	1702000	0.721
				Isopetricola sp. AK164	1702000	1703000	0.717
				Isopetricola sp. AK164	1703000	1704000	0.74
				Isopetricola sp. AK164	1704000	1705000	0.744
				Isopetricola sp. AK164	1705000	1706000	0.743
				Isopetricola sp. AK164	1706000	1707000	0.767
				Isopetricola sp. AK164	1707000	1708000	0.727
				Isopetricola sp. AK164	1708000	1709000	0.743
				Isopetricola sp. AK164	1709000	1710000	0.727
				Isopetricola sp. AK164	1710000	1711000	0.76
				Isopetricola sp. AK164	1711000	1712000	0.754
				Isopetricola sp. AK164	1712000	1713000	0.763
				Isopetricola sp. AK164	1713000	1714000	0.747
				Isopetricola sp. AK164	1714000	1715000	0.705
				Isopetricola sp. AK164	1715000	1716000	0.718
				Isopetricola sp. AK164	1716000	1717000	0.675
				Isopetricola sp. AK164	1717000	1718000	0.733
				Isopetricola sp. AK164	1718000	1719000	0.75
				Isopetricola sp. AK164	1719000	1720000	0.738
				Isopetricola sp. AK164	1720000	1721000	0.762
				Isopetricola sp. AK164	1721000	1722000	0.724
				Isopetricola sp. AK164	1722000	1723000	0.745
				Isopetricola sp. AK164	1723000	1724000	0.729
				Isopetricola sp. AK164	1724000	1725000	0.746
				Isopetricola sp. AK164	1725000	1726000	0.766
				Isopetricola sp. AK164	1726000	1727000	0.746
				Isopetricola sp. AK164	1727000	1728000	0.783
				Isopetricola sp. AK164	1728000	1729000	0.702
				Isopetricola sp. AK164	1729000	1730000	0.716
				Isopetricola sp. AK164	1730000	1731000	0.749
				Isopetricola sp. AK164	1731000	1732000	0.716
				Isopetricola sp. AK164	1732000	1733000	0.715
				Isopetricola sp. AK164	1733000	1734000	0.677
				Isopetricola sp. AK164	1734000	1735000	0.715
				Isopetricola sp. AK164	1735000	1736000	0.741
				Isopetricola sp. AK164	1736000	1737000	0.763
				Isopetricola sp. AK164	1737000	1738000	0.748
				Isopetricola sp. AK164	1738000	1739000	0.745
				Isopetricola sp. AK164	1739000	1740000	0.784
				Isopetricola sp. AK164	1740000	1741000	0.777
				Isopetricola sp. AK164	1741000	1742000	0.715
				Isopetricola sp. AK164	1742000	1743000	0.788
				Isopetricola sp. AK164	1743000	1744000	0.812
				Isopetricola sp. AK164	1744000	1745000	0.723
				Isopetricola sp. AK164	1745000	1746000	0.777
				Isopetricola sp. AK164	1746000	1747000	0.768
				Isopetricola sp. AK164	1747000	1748000	0.786
				Isopetricola sp. AK164	1748000	1749000	0.774
				Isopetricola sp. AK164	1749000	1750000	0.725
				Isopetricola sp. AK164	1750000	1751000	0.7
				Isopetricola sp. AK164	1751000	1752000	0.754
				Isopetricola sp. AK164	1752000	1753000	0.757
				Isopetricola sp. AK164	1753000	1754000	0.728
				Isopetricola sp. AK164	1754000	1755000	0.747
				Isopetricola sp. AK164	1755000	1756000	0.757
				Isopetricola sp. AK164	1756000	1757000	0.725
				Isopetricola sp. AK164	1757000	1758000	0.717
				Isopetricola sp. AK164	1758000	1759000	0.71
				Isopetricola sp. AK164	1759000	1760000	0.766
				Isopetricola sp. AK164	1760000	1761000	0.784
				Isopetricola sp. AK164	1761000	1762000	0.756
				Isopetricola sp. AK164	1762000	1763000	0.744
				Isopetricola sp. AK164	1763000	1764000	0.747
				Isopetricola sp. AK164	1764000	1765000	0.734
				Isopetricola sp. AK164	1765000	1766000	0.793
				Isopetricola sp. AK164	1766000	1767000	0.759
				Isopetricola sp. AK164	1767000	1768000	0.737
				Isopetricola sp. AK164	1768000	1769000	0.715
				Isopetricola sp. AK164	1769000	1770000	0.765
				Isopetricola sp. AK164	1770000	1771000	0.77
				Isopetricola sp. AK164	1771000	1772000	0.777
				Isopetricola sp. AK164	1772000	1773000	0.746
				Isopetricola sp. AK164	1773000	1774000	0.764
				Isopetricola sp. AK164	1774000	1775000	0.782
				Isopetricola sp. AK164	1775000	1776000	0.761
				Isopetricola sp. AK164	1776000	1777000	0.79
				Isopetricola sp. AK164	1777000	1778000	0.787
				Isopetricola sp. AK164	1778000	1779000	0.762
				Isopetricola sp. AK164	1779000	1780000	0.786
				Isopetricola sp. AK164	1780000	1781000	0.786
				Isopetricola sp. AK164	1781000	1782000	0.699
				Isopetricola sp. AK164	1782000	1783000	0.778
				Isopetricola sp. AK164	1783000	1784000	0.751
				Isopetricola sp. AK164	1784000	1785000	0.757
				Isopetricola sp. AK164	1785000	1786000	0.764
				Isopetricola sp. AK164	1786000	1787000	0.776
				Isopetricola sp. AK164	1787000	1788000	0.775
				Isopetricola sp. AK164	1788000	1789000	0.775
				Isopetricola sp. AK164	1789000	1790000	0.741
				Isopetricola sp. AK164	1790000	1791000	0.724
				Isopetricola sp. AK164	1791000	1792000	0.694
				Isopetricola sp. AK164	1792000	1793000	0.753
				Isopetricola sp. AK164	1793000	1794000	0.715
				Isopetricola sp. AK164	1794000	1795000	0.743
				Isopetricola sp. AK164	1795000	1796000	0.729
				Isopetricola sp. AK164	1796000	1797000	0.748
				Isopetricola sp. AK164	1797000	1798000	0.793
				Isopetricola sp. AK164	1798000	1799000	0.734
				Isopetricola sp. AK164	1799000	1800000	0.748
				Isopetricola sp. AK164	1800000	1801000	0.747
				Isopetricola sp. AK164	1801000	1802000	0.729
				Isopetricola sp. AK164	1802000	1803000	0.759
				Isopetricola sp. AK164	1803000	1804000	0.762
				Isopetricola sp. AK164	1804000	1805000	0.798
				Isopetricola sp. AK164	1805000	1806000	0.768
				Isopetricola sp. AK164	1806000	1807000	0.726
				Isopetricola sp. AK164	1807000	1808000	0.75
				Isopetricola sp. AK164	1808000	1809000	0.738
				Isopetricola sp. AK164	1809000	1810000	0.747
				Isopetricola sp. AK164	1810000	1811000	0.724
				Isopetricola sp. AK164	1811000	1812000	0.748
				Isopetricola sp. AK164	1812000	1813000	0.74
				Isopetricola sp. AK164	1813000	1814000	0.704
				Isopetricola sp. AK164	1814000	1815000	0.727
				Isopetricola sp. AK164	1815000	1816000	0.732
				Isopetricola sp. AK164	1816000	1817000	0.76
				Isopetricola sp. AK164	1817000	1818000	0.689
				Isopetricola sp. AK164	1818000	1819000	0.713
				Isopetricola sp. AK164	1819000	1820000	0.662
				Isopetricola sp. AK164	1820000	1821000	0.681
				Isopetricola sp. AK164	1821000	1822000	0.693
				Isopetricola sp. AK164	1822000	1823000	0.757
				Isopetricola sp. AK164	1823000	1824000	0.755
				Isopetricola sp. AK164	1824000	1825000	0.713
				Isopetricola sp. AK164	1825000	1826000	0.726
				Isopetricola sp. AK164	1826000	1827000	0.74
				Isopetricola sp. AK164	1827000	1828000	0.731
				Isopetricola sp. AK164	1828000	1829000	0.759
				Isopetricola sp. AK164	1829000	1830000	0.721
				Isopetricola sp. AK164	1830000	1831000	0.719
				Isopetricola sp. AK164	1831000	1832000	0.732
				Isopetricola sp. AK164	1832000	1833000	0.752
				Isopetricola sp. AK164	1833000	1834000	0.727
				Isopetricola sp. AK164	1834000	1835000	0.7
				Isopetricola sp. AK164	1835000	1836000	0.754
				Isopetricola sp. AK164	1836000	1837000	0.739
				Isopetricola sp. AK164	1837000	1838000	0.727
				Isopetricola sp. AK164	1838000	1839000	0.793
				Isopetricola sp. AK164	1839000	1840000	0.785
				Isopetricola sp. AK164	1840000	1841000	0.76
				Isopetricola sp. AK164	1841000	1842000	0.774
				Isopetricola sp. AK164	1842000	1843000	0.802
				Isopetricola sp. AK164	1843000	1844000	0.807
				Isopetricola sp. AK164	1844000	1845000	0.724
				Isopetricola sp. AK164	1845000	1846000	0.754
				Isopetricola sp. AK164	1846000	1847000	0.73
				Isopetricola sp. AK164	1847000	1848000	0.722
				Isopetricola sp. AK164	1848000	1849000	0.801
				Isopetricola sp. AK164	1849000	1850000	0.742
				Isopetricola sp. AK164	1850000	1851000	0.727
				Isopetricola sp. AK164	1851000	1852000	0.694
				Isopetricola sp. AK164	1852000	1853000	0.721
				Isopetricola sp. AK164	1853000	1854000	0.757
				Isopetricola sp. AK164	1854000	1855000	0.751
				Isopetricola sp. AK164	1855000	1856000	0.754
				Isopetricola sp. AK164	1856000	1857000	0.731
				Isopetricola sp. AK164	1857000	1858000	0.69
				Isopetricola sp. AK164	1858000	1859000	0.757
				Isopetricola sp. AK164	1859000	1860000	0.729
				Isopetricola sp. AK164	1860000	1861000	0.757
				Isopetricola sp. AK164	1861000	1862000	0.742
				Isopetricola sp. AK164	1862000	1863000	0.779
				Isopetricola sp. AK164	1863000	1864000	0.769
				Isopetricola sp. AK164	1864000	1865000	0.742
				Isopetricola sp. AK164	1865000	1866000	0.735
				Isopetricola sp. AK164	1866000	1867000	0.751
				Isopetricola sp. AK164	1867000	1868000	0.753
				Isopetricola sp. AK164	1868000	1869000	0.752
				Isopetricola sp. AK164	1869000	1870000	0.715
				Isopetricola sp. AK164	1870000	1871000	0.777
				Isopetricola sp. AK164	1871000	1872000	0.732
				Isopetricola sp. AK164	1872000	1873000	0.706
				Isopetricola sp. AK164	1873000	1874000	0.724
				Isopetricola sp. AK164	1874000	1875000	0.715
				Isopetricola sp. AK164	1875000	1876000	0.744
				Isopetricola sp. AK164	1876000	1877000	0.744
				Isopetricola sp. AK164	1877000	1878000	0.753
				Isopetricola sp. AK164	1878000	1879000	0.72
				Isopetricola sp. AK164	1879000	1880000	0.725
				Isopetricola sp. AK164	1880000	1881000	0.714
				Isopetricola sp. AK164	1881000	1882000	0.715
				Isopetricola sp. AK164	1882000	1883000	0.74
				Isopetricola sp. AK164	1883000	1884000	0.685
				Isopetricola sp. AK164	1884000	1885000	0.736
				Isopetricola sp. AK164	1885000	1886000	0.739
				Isopetricola sp. AK164	1886000	1887000	0.759
				Isopetricola sp. AK164	1887000	1888000	0.768
				Isopetricola sp. AK164	1888000	1889000	0.748
				Isopetricola sp. AK164	1889000	1890000	0.782
				Isopetricola sp. AK164	1890000	1891000	0.748
				Isopetricola sp. AK164	1891000	1892000	0.741
				Isopetricola sp. AK164	1892000	1893000	0.729
				Isopetricola sp. AK164	1893000	1894000	0.711
				Isopetricola sp. AK164	1894000	1895000	0.697
				Isopetricola sp. AK164	1895000	1896000	0.739
				Isopetricola sp. AK164	1896000	1897000	0.725
				Isopetricola sp. AK164	1897000	1898000	0.681
				Isopetricola sp. AK164	1898000	1899000	0.71
				Isopetricola sp. AK164	1899000	1900000	0.731
				Isopetricola sp. AK164	1900000	1901000	0.768
				Isopetricola sp. AK164	1901000	1902000	0.734
				Isopetricola sp. AK164	1902000	1903000	0.697
				Isopetricola sp. AK164	1903000	1904000	0.749
				Isopetricola sp. AK164	1904000	1905000	0.791
				Isopetricola sp. AK164	1905000	1906000	0.762
				Isopetricola sp. AK164	1906000	1907000	0.727
				Isopetricola sp. AK164	1907000	1908000	0.751
				Isopetricola sp. AK164	1908000	1909000	0.771
				Isopetricola sp. AK164	1909000	1910000	0.768
				Isopetricola sp. AK164	1910000	1911000	0.757
				Isopetricola sp. AK164	1911000	1912000	0.714
				Isopetricola sp. AK164	1912000	1913000	0.692
				Isopetricola sp. AK164	1913000	1914000	0.718
				Isopetricola sp. AK164	1914000	1915000	0.774
				Isopetricola sp. AK164	1915000	1916000	0.765
				Isopetricola sp. AK164	1916000	1917000	0.76
				Isopetricola sp. AK164	1917000	1918000	0.744
				Isopetricola sp. AK164	1918000	1919000	0.736
				Isopetricola sp. AK164	1919000	1920000	0.751
				Isopetricola sp. AK164	1920000	1921000	0.742
				Isopetricola sp. AK164	1921000	1922000	0.742
				Isopetricola sp. AK164	1922000	1923000	0.721
				Isopetricola sp. AK164	1923000	1924000	0.719
				Isopetricola sp. AK164	1924000	1925000	0.733
				Isopetricola sp. AK164	1925000	1926000	0.677
				Isopetricola sp. AK164	1926000	1927000	0.654
				Isopetricola sp. AK164	1927000	1928000	0.595
				Isopetricola sp. AK164	1928000	1929000	0.709
				Isopetricola sp. AK164	1929000	1930000	0.738
				Isopetricola sp. AK164	1930000	1931000	0.746
				Isopetricola sp. AK164	1931000	1932000	0.715
				Isopetricola sp. AK164	1932000	1933000	0.725
				Isopetricola sp. AK164	1933000	1934000	0.728
				Isopetricola sp. AK164	1934000	1935000	0.712
				Isopetricola sp. AK164	1935000	1936000	0.762
				Isopetricola sp. AK164	1936000	1937000	0.778
				Isopetricola sp. AK164	1937000	1938000	0.733
				Isopetricola sp. AK164	1938000	1939000	0.733
				Isopetricola sp. AK164	1939000	1940000	0.767
				Isopetricola sp. AK164	1940000	1941000	0.748
				Isopetricola sp. AK164	1941000	1942000	0.708
				Isopetricola sp. AK164	1942000	1943000	0.722
				Isopetricola sp. AK164	1943000	1944000	0.725
				Isopetricola sp. AK164	1944000	1945000	0.713
				Isopetricola sp. AK164	1945000	1946000	0.748
				Isopetricola sp. AK164	1946000	1947000	0.778
				Isopetricola sp. AK164	1947000	1948000	0.74
				Isopetricola sp. AK164	1948000	1949000	0.736
				Isopetricola sp. AK164	1949000	1950000	0.712
				Isopetricola sp. AK164	1950000	1951000	0.736
				Isopetricola sp. AK164	1951000	1952000	0.773
				Isopetricola sp. AK164	1952000	1953000	0.755
				Isopetricola sp. AK164	1953000	1954000	0.729
				Isopetricola sp. AK164	1954000	1955000	0.7
				Isopetricola sp. AK164	1955000	1956000	0.698
				Isopetricola sp. AK164	1956000	1957000	0.699
				Isopetricola sp. AK164	1957000	1958000	0.735
				Isopetricola sp. AK164	1958000	1959000	0.702
				Isopetricola sp. AK164	1959000	1960000	0.748
				Isopetricola sp. AK164	1960000	1961000	0.773
				Isopetricola sp. AK164	1961000	1962000	0.782
				Isopetricola sp. AK164	1962000	1963000	0.749
				Isopetricola sp. AK164	1963000	1964000	0.721
				Isopetricola sp. AK164	1964000	1965000	0.75
				Isopetricola sp. AK164	1965000	1966000	0.743
				Isopetricola sp. AK164	1966000	1967000	0.737
				Isopetricola sp. AK164	1967000	1968000	0.706
				Isopetricola sp. AK164	1968000	1969000	0.676
				Isopetricola sp. AK164	1969000	1970000	0.696
				Isopetricola sp. AK164	1970000	1971000	0.738
				Isopetricola sp. AK164	1971000	1972000	0.775
				Isopetricola sp. AK164	1972000	1973000	0.762
				Isopetricola sp. AK164	1973000	1974000	0.725
				Isopetricola sp. AK164	1974000	1975000	0.719
				Isopetricola sp. AK164	1975000	1976000	0.721
				Isopetricola sp. AK164	1976000	1977000	0.74
				Isopetricola sp. AK164	1977000	1978000	0.741
				Isopetricola sp. AK164	1978000	1979000	0.755
				Isopetricola sp. AK164	1979000	1980000	0.716
				Isopetricola sp. AK164	1980000	1981000	0.768
				Isopetricola sp. AK164	1981000	1982000	0.801
				Isopetricola sp. AK164	1982000	1983000	0.754
				Isopetricola sp. AK164	1983000	1984000	0.784
				Isopetricola sp. AK164	1984000	1985000	0.762
				Isopetricola sp. AK164	1985000	1986000	0.771
				Isopetricola sp. AK164	1986000	1987000	0.767
				Isopetricola sp. AK164	1987000	1988000	0.769
				Isopetricola sp. AK164	1988000	1989000	0.71
				Isopetricola sp. AK164	1989000	1990000	0.657
				Isopetricola sp. AK164	1990000	1991000	0.725
				Isopetricola sp. AK164	1991000	1992000	0.7
				Isopetricola sp. AK164	1992000	1993000	0.743
				Isopetricola sp. AK164	1993000	1994000	0.767
				Isopetricola sp. AK164	1994000	1995000	0.734
				Isopetricola sp. AK164	1995000	1996000	0.736
				Isopetricola sp. AK164	1996000	1997000	0.724
				Isopetricola sp. AK164	1997000	1998000	0.736
[truncated: 1,579 more rows]

## Sheet: S6
Table S6: List of the complete pathway on AK164 genome
Pathway modules
Carbohydrate metabolism
Central carbohydrate metabolism
M00001 Glycolysis (Embden-Meyerhof pathway), glucose => pyruvate (11) (complete 9/9)
M00002 Glycolysis, core module involving three-carbon compounds (6) (complete 5/5)
M00307 Pyruvate oxidation, pyruvate => acetyl-CoA (3) (complete 1/1)
M00009 Citrate cycle (TCA cycle, Krebs cycle) (14) (complete 8/8)
M00010 Citrate cycle, first carbon oxidation, oxaloacetate => 2-oxoglutarate (3) (complete 3/3)
M00011 Citrate cycle, second carbon oxidation, 2-oxoglutarate => oxaloacetate (11) (complete 5/5)
M00004 Pentose phosphate pathway (Pentose phosphate cycle) (9) (complete 6/6)
M00006 Pentose phosphate pathway, oxidative phase, glucose 6P => ribulose 5P (4) (complete 2/2)
M00007 Pentose phosphate pathway, non-oxidative phase, fructose 6P => ribose 5P (4) (complete 4/4)
M00005 PRPP biosynthesis, ribose 5P => PRPP (1) (complete 1/1)
Other carbohydrate metabolism
M00549 Nucleotide sugar biosynthesis, glucose => UDP-glucose (4) (complete 3/3)
M00909 UDP-N-acetyl-D-glucosamine biosynthesis, prokaryotes, glucose => UDP-GlcNAc (5) (complete 5/5)
M00012 Glyoxylate cycle (5) (complete 5/5)
Energy metabolism
Carbon fixation
M00168 CAM (Crassulacean acid metabolism), dark (2) (complete 2/2)
M00579 Phosphate acetyltransferase-acetate kinase pathway, acetyl-CoA => acetate (2) (complete 2/2)
Sulfur metabolism
M00176 Assimilatory sulfate reduction, sulfate => H2S (4) (complete 2/2)
ATP synthesis
M00144 NADH:quinone oxidoreductase, prokaryotes (14) (complete 1/1)
M00149 Succinate dehydrogenase, prokaryotes (4) (complete 1/1)
M00151 Cytochrome bc1 complex respiratory unit (3) (complete 1/1)
M00155 Cytochrome c oxidase, prokaryotes (3) (complete 1/1)
M00157 F-type ATPase, prokaryotes and chloroplasts (8) (complete 1/1)
Lipid metabolism
Fatty acid metabolism
M00086 beta-Oxidation, acyl-CoA synthesis (1) (complete 1/1)
M00087 beta-Oxidation (4) (complete 3/3)
Nucleotide metabolism
Purine metabolism
M00048 De novo purine biosynthesis, PRPP + glutamine => IMP (12) (complete 8/8)
M00049 Adenine ribonucleotide biosynthesis, IMP => ADP,ATP (4) (complete 4/4)
M00050 Guanine ribonucleotide biosynthesis, IMP => GDP,GTP (4) (complete 4/4)
M00053 Deoxyribonucleotide biosynthesis, ADP/GDP/CDP/UDP => dATP/dGTP/dCTP/dUTP (3) (complete 2/2)
Pyrimidine metabolism
M00052 Pyrimidine ribonucleotide biosynthesis, UMP => UDP/UTP,CDP/CTP (3) (complete 3/3)
M00938 Pyrimidine deoxyribonucleotide biosynthesis, UDP => dTTP (6) (complete 5/5)
Amino acid metabolism
Serine and threonine metabolism
M00020 Serine biosynthesis, glycerate-3P => serine (3) (complete 3/3)
M00018 Threonine biosynthesis, aspartate => homoserine => threonine (5) (complete 5/5)
M00621 Glycine cleavage system (3) (complete 3/3)
M00033 Ectoine biosynthesis, aspartate => ectoine (5) (complete 5/5)
Cysteine and methionine metabolism
M00021 Cysteine biosynthesis, serine => cysteine (2) (complete 2/2)
M00017 Methionine biosynthesis, aspartate => homoserine => methionine (8) (complete 7/7)
Branched-chain amino acid metabolism
M00019 Valine/isoleucine biosynthesis, pyruvate => valine / 2-oxobutanoate => isoleucine (5) (complete 4/4)
M00570 Isoleucine biosynthesis, threonine => 2-oxobutanoate => isoleucine (6) (complete 5/5)
M00432 Leucine biosynthesis, 2-oxoisovalerate => 2-oxoisocaproate (4) (complete 3/3)
Lysine metabolism
M00016 Lysine biosynthesis, succinyl-DAP pathway, aspartate => lysine (10) (complete 9/9)
Arginine and proline metabolism
M00028 Ornithine biosynthesis, glutamate => ornithine (5) (complete 4/4)
M00844 Arginine biosynthesis, ornithine => arginine (3) (complete 3/3)
M00015 Proline biosynthesis, glutamate => proline (3) (complete 2/2)
M00970 Proline degradation, proline => glutamate (1) (complete 1/1)
Histidine metabolism
M00026 Histidine biosynthesis, PRPP => histidine (10) (complete 6/6)
Metabolism of cofactors and vitamins
Cofactor and vitamin metabolism
M00125 Riboflavin biosynthesis, plants and bacteria, GTP => riboflavin/FMN/FAD (6) (complete 7/7)
M00916 Pyridoxal-P biosynthesis, R5P + glyceraldehyde-3P + glutamine => pyridoxal-P (2) (complete 1/1)
M00115 NAD biosynthesis, aspartate => quinolinate => NAD (5) (complete 5/5)
M00120 Coenzyme A biosynthesis, pantothenate => CoA (4) (complete 3/3)
M00881 Lipoic acid biosynthesis, plants and bacteria, octanoyl-ACP => dihydrolipoyl-E2/H (2) (complete 2/2)
M00846 Siroheme biosynthesis, glutamyl-tRNA => siroheme (7) (complete 6/6)
M00926 Heme biosynthesis, bacteria, glutamyl-tRNA => coproporphyrin III => heme (9) (complete 9/9)
Biosynthesis of terpenoids and polyketides
Terpenoid backbone biosynthesis
M00096 C5 isoprenoid biosynthesis, non-mevalonate pathway (8) (complete 8/8)
M00364 C10-C20 isoprenoid biosynthesis, bacteria (2) (complete 2/2)
M00365 C10-C20 isoprenoid biosynthesis, archaea (2) (complete 2/2)
Polyketide sugar unit biosynthesis
M00793 dTDP-L-rhamnose biosynthesis (4) (complete 3/3)

## Sheet: S7
Table S7: List of the complete pathway on AK164 genome
Pathway KO IDs
Carbohydrate metabolism
Central carbohydrate metabolism
M00001 Glycolysis (Embden-Meyerhof pathway), glucose => pyruvate (11) (complete 9/9)
K00134	AK164_GM001527
K00873	AK164_GM001505
K00886	AK164_GM000701, AK164_GM001939
K00927	AK164_GM001528
K01624	AK164_GM000346
K01689	AK164_GM002487
K01803	AK164_GM001529
K01810	AK164_GM002872
K01834	AK164_GM002685
K21071	AK164_GM001511
K25026	AK164_GM001041, AK164_GM001868
M00002 Glycolysis, core module involving three-carbon compounds (6) (complete 5/5)
K00134	AK164_GM001527
K00873	AK164_GM001505
K00927	AK164_GM001528
K01689	AK164_GM002487
K01803	AK164_GM001529
K01834	AK164_GM002685
M00307 Pyruvate oxidation, pyruvate => acetyl-CoA (3) (complete 1/1)
K00163	AK164_GM001962
K00382	AK164_GM002150
K00627	AK164_GM001902
M00009 Citrate cycle (TCA cycle, Krebs cycle) (14) (complete 8/8)
K00024	AK164_GM000782
K00031	AK164_GM000383
K00116	AK164_GM002080
K00239	AK164_GM000967
K00240	AK164_GM000966
K00241	AK164_GM000969
K00242	AK164_GM000968
K00382	AK164_GM002150
K01616	AK164_GM002327
K01647	AK164_GM000948, AK164_GM001912, AK164_GM002320
K01679	AK164_GM000911
K01681	AK164_GM001807
K01902	AK164_GM000771
K01903	AK164_GM000770
M00010 Citrate cycle, first carbon oxidation, oxaloacetate => 2-oxoglutarate (3) (complete 3/3)
K00031	AK164_GM000383
K01647	AK164_GM000948, AK164_GM001912, AK164_GM002320
K01681	AK164_GM001807
M00011 Citrate cycle, second carbon oxidation, 2-oxoglutarate => oxaloacetate (11) (complete 5/5)
K00024	AK164_GM000782
K00116	AK164_GM002080
K00239	AK164_GM000967
K00240	AK164_GM000966
K00241	AK164_GM000969
K00242	AK164_GM000968
K00382	AK164_GM002150
K01616	AK164_GM002327
K01679	AK164_GM000911
K01902	AK164_GM000771
K01903	AK164_GM000770
M00004 Pentose phosphate pathway (Pentose phosphate cycle) (9) (complete 6/6)
K00033	AK164_GM000002, AK164_GM001785
K00036	AK164_GM001534
K00615	AK164_GM000292, AK164_GM000293, AK164_GM001536
K00616	AK164_GM001535
K01057	AK164_GM001532
K01783	AK164_GM001676
K01808	AK164_GM001137, AK164_GM003041
K01810	AK164_GM002872
K07404	AK164_GM002688
M00006 Pentose phosphate pathway, oxidative phase, glucose 6P => ribulose 5P (4) (complete 2/2)
K00033	AK164_GM000002, AK164_GM001785
K00036	AK164_GM001534
K01057	AK164_GM001532
K07404	AK164_GM002688
M00007 Pentose phosphate pathway, non-oxidative phase, fructose 6P => ribose 5P (4) (complete 4/4)
K00615	AK164_GM000292, AK164_GM000293, AK164_GM001536
K00616	AK164_GM001535
K01783	AK164_GM001676
K01808	AK164_GM001137, AK164_GM003041
M00005 PRPP biosynthesis, ribose 5P => PRPP (1) (complete 1/1)
K00948	AK164_GM002528
Other carbohydrate metabolism
M00549 Nucleotide sugar biosynthesis, glucose => UDP-glucose (4) (complete 3/3)
K00886	AK164_GM000701, AK164_GM001939
K00963	AK164_GM001604
K01835	AK164_GM000276
K25026	AK164_GM001041, AK164_GM001868
M00909 UDP-N-acetyl-D-glucosamine biosynthesis, prokaryotes, glucose => UDP-GlcNAc (5) (complete 5/5)
K00820	AK164_GM000710
K01810	AK164_GM002872
K03431	AK164_GM000706
K04042	AK164_GM002529
K25026	AK164_GM001041, AK164_GM001868
M00012 Glyoxylate cycle (5) (complete 5/5)
K00024	AK164_GM000782
K01637	AK164_GM000890
K01638	AK164_GM000889, AK164_GM003121
K01647	AK164_GM000948, AK164_GM001912, AK164_GM002320
K01681	AK164_GM001807
Energy metabolism
Carbon fixation
M00168 CAM (Crassulacean acid metabolism), dark (2) (complete 2/2)
K00024	AK164_GM000782
K01595	AK164_GM002950
M00579 Phosphate acetyltransferase-acetate kinase pathway, acetyl-CoA => acetate (2) (complete 2/2)
K00925	AK164_GM000740
K13788	AK164_GM000741
Sulfur metabolism
M00176 Assimilatory sulfate reduction, sulfate => H2S (4) (complete 2/2)
K00390	AK164_GM000762
K00392	AK164_GM000763
K00955	AK164_GM002382
K00957	AK164_GM002383
ATP synthesis
M00144 NADH:quinone oxidoreductase, prokaryotes (14) (complete 1/1)
K00330	AK164_GM000610, AK164_GM001578
K00331	AK164_GM000611
K00332	AK164_GM000612
K00333	AK164_GM000613
K00334	AK164_GM000614
K00335	AK164_GM000615
K00336	AK164_GM000616
K00337	AK164_GM000617, AK164_GM001580
K00338	AK164_GM000618
K00339	AK164_GM000619, AK164_GM001581
K00340	AK164_GM000620
K00341	AK164_GM000621, AK164_GM001583
K00342	AK164_GM000622, AK164_GM001584
K00343	AK164_GM000623, AK164_GM001585
M00149 Succinate dehydrogenase, prokaryotes (4) (complete 1/1)
K00239	AK164_GM000967
K00240	AK164_GM000966
K00241	AK164_GM000969
K00242	AK164_GM000968
M00151 Cytochrome bc1 complex respiratory unit (3) (complete 1/1)
K03889	AK164_GM001875
K03890	AK164_GM001876
K03891	AK164_GM001877
M00155 Cytochrome c oxidase, prokaryotes (3) (complete 1/1)
K02274	AK164_GM001880
K02275	AK164_GM001881
K02276	AK164_GM001874
M00157 F-type ATPase, prokaryotes and chloroplasts (8) (complete 1/1)
K02108	AK164_GM002301
K02109	AK164_GM002299
K02110	AK164_GM002300
K02111	AK164_GM002297
K02112	AK164_GM002295
K02113	AK164_GM002298
K02114	AK164_GM002294
K02115	AK164_GM002296
Lipid metabolism
Fatty acid metabolism
M00086 beta-Oxidation, acyl-CoA synthesis (1) (complete 1/1)
K01897	AK164_GM001869
M00087 beta-Oxidation (4) (complete 3/3)
K00232	AK164_GM000373
K00249	AK164_GM001917
K00632	AK164_GM001789
K01782	AK164_GM001921
Nucleotide metabolism
Purine metabolism
M00048 De novo purine biosynthesis, PRPP + glutamine => IMP (12) (complete 8/8)
K00602	AK164_GM000778
K00764	AK164_GM000389
K01588	AK164_GM002418
K01589	AK164_GM002419
K01756	AK164_GM000282
K01923	AK164_GM000355
K01933	AK164_GM000390
K01945	AK164_GM000354
K11175	AK164_GM000773
K23264	AK164_GM000357
K23265	AK164_GM000358
K23269	AK164_GM000380
M00049 Adenine ribonucleotide biosynthesis, IMP => ADP,ATP (4) (complete 4/4)
K00939	AK164_GM000692
K00940	AK164_GM001222
K01756	AK164_GM000282
K01939	AK164_GM000351
M00050 Guanine ribonucleotide biosynthesis, IMP => GDP,GTP (4) (complete 4/4)
K00088	AK164_GM000731, AK164_GM000733
K00940	AK164_GM001222
K00942	AK164_GM001688
K01951	AK164_GM000753, AK164_GM002767
M00053 Deoxyribonucleotide biosynthesis, ADP/GDP/CDP/UDP => dATP/dGTP/dCTP/dUTP (3) (complete 2/2)
K00525	AK164_GM002288
K00526	AK164_GM002287
K00940	AK164_GM001222
Pyrimidine metabolism
M00052 Pyrimidine ribonucleotide biosynthesis, UMP => UDP/UTP,CDP/CTP (3) (complete 3/3)
K00940	AK164_GM001222
K01937	AK164_GM001401
K09903	AK164_GM001246
M00938 Pyrimidine deoxyribonucleotide biosynthesis, UDP => dTTP (6) (complete 5/5)
K00525	AK164_GM002288
K00526	AK164_GM002287
K00560	AK164_GM002577
K00940	AK164_GM001222
K00943	AK164_GM000460
K01520	AK164_GM001817
Amino acid metabolism
Serine and threonine metabolism
M00020 Serine biosynthesis, glycerate-3P => serine (3) (complete 3/3)
K00058	AK164_GM001312
K00831	AK164_GM002598
K01079	AK164_GM001426
M00018 Threonine biosynthesis, aspartate => homoserine => threonine (5) (complete 5/5)
K00003	AK164_GM002311
K00133	AK164_GM002777
K00872	AK164_GM002309
K00928	AK164_GM002778
K01733	AK164_GM002310
M00621 Glycine cleavage system (3) (complete 3/3)
K00281	AK164_GM000061
K00382	AK164_GM002150
K00605	AK164_GM000062
M00033 Ectoine biosynthesis, aspartate => ectoine (5) (complete 5/5)
K00133	AK164_GM002777
K00836	AK164_GM002087, AK164_GM002458
K00928	AK164_GM002778
K06718	AK164_GM002457
K06720	AK164_GM002459
Cysteine and methionine metabolism
M00021 Cysteine biosynthesis, serine => cysteine (2) (complete 2/2)
K00640	AK164_GM001145
K01738	AK164_GM001146
M00017 Methionine biosynthesis, aspartate => homoserine => methionine (8) (complete 7/7)
K00003	AK164_GM002311
K00133	AK164_GM002777
K00548	AK164_GM001840
K00549	AK164_GM000069, AK164_GM000156
K00641	AK164_GM002713
K00928	AK164_GM002778
K01739	AK164_GM002138
K14155	AK164_GM002941
Branched-chain amino acid metabolism
M00019 Valine/isoleucine biosynthesis, pyruvate => valine / 2-oxobutanoate => isoleucine (5) (complete 4/4)
K00053	AK164_GM002197
K00826	AK164_GM001769, AK164_GM002192
K01652	AK164_GM002199
K01653	AK164_GM002198
K01687	AK164_GM002204, AK164_GM002207
M00570 Isoleucine biosynthesis, threonine => 2-oxobutanoate => isoleucine (6) (complete 5/5)
K00053	AK164_GM002197
K00826	AK164_GM001769, AK164_GM002192
K01652	AK164_GM002199
K01653	AK164_GM002198
K01687	AK164_GM002204, AK164_GM002207
K01754	AK164_GM001602, AK164_GM002460
M00432 Leucine biosynthesis, 2-oxoisovalerate => 2-oxoisocaproate (4) (complete 3/3)
K00052	AK164_GM002193
K01649	AK164_GM002021, AK164_GM002183
K01703	AK164_GM002155
K01704	AK164_GM002154
Lysine metabolism
M00016 Lysine biosynthesis, succinyl-DAP pathway, aspartate => lysine (10) (complete 9/9)
K00133	AK164_GM002777
K00215	AK164_GM001268
K00674	AK164_GM000950
K00821	AK164_GM001382
K00928	AK164_GM002778
K01439	AK164_GM000951
K01586	AK164_GM002313
K01714	AK164_GM001280
K01778	AK164_GM001304
K14267	AK164_GM001012
Arginine and proline metabolism
M00028 Ornithine biosynthesis, glutamate => ornithine (5) (complete 4/4)
K00145	AK164_GM001379
K00619	AK164_GM000565
K00620	AK164_GM001380
K00821	AK164_GM001382
K00930	AK164_GM001381
M00844 Arginine biosynthesis, ornithine => arginine (3) (complete 3/3)
K00611	AK164_GM001383
K01755	AK164_GM001386
K01940	AK164_GM001385
M00015 Proline biosynthesis, glutamate => proline (3) (complete 2/2)
K00147	AK164_GM002093
K00286	AK164_GM000576
K00931	AK164_GM002094
M00970 Proline degradation, proline => glutamate (1) (complete 1/1)
K13821	AK164_GM002440
Histidine metabolism
M00026 Histidine biosynthesis, PRPP => histidine (10) (complete 6/6)
K00013	AK164_GM001350
K00765	AK164_GM001674
K00817	AK164_GM000286, AK164_GM001355
K01496	AK164_GM001495
K01523	AK164_GM001675
K01693	AK164_GM001356
K02500	AK164_GM001492
K02501	AK164_GM001358
K05602	AK164_GM002341
K24017	AK164_GM001359
Metabolism of cofactors and vitamins
Cofactor and vitamin metabolism
M00125 Riboflavin biosynthesis, plants and bacteria, GTP => riboflavin/FMN/FAD (6) (complete 7/7)
K00793	AK164_GM001546
K00794	AK164_GM001548
K11752	AK164_GM001545
K11753	AK164_GM001264
K14652	AK164_GM001547
K20862	AK164_GM000322
M00916 Pyridoxal-P biosynthesis, R5P + glyceraldehyde-3P + glutamine => pyridoxal-P (2) (complete 1/1)
K06215	AK164_GM001744
K08681	AK164_GM001741
M00115 NAD biosynthesis, aspartate => quinolinate => NAD (5) (complete 5/5)
K00278	AK164_GM002693
K00767	AK164_GM002692
K00969	AK164_GM002091
K01950	AK164_GM002932
K03517	AK164_GM001886
M00120 Coenzyme A biosynthesis, pantothenate => CoA (4) (complete 3/3)
K00859	AK164_GM001514
K00867	AK164_GM000709
K00954	AK164_GM002124
K13038	AK164_GM001686
M00881 Lipoic acid biosynthesis, plants and bacteria, octanoyl-ACP => dihydrolipoyl-E2/H (2) (complete 2/2)
K03644	AK164_GM001908
K03801	AK164_GM001907
M00846 Siroheme biosynthesis, glutamyl-tRNA => siroheme (7) (complete 6/6)
K01698	AK164_GM002917
K01719	AK164_GM002256
K01749	AK164_GM002915
K01845	AK164_GM002514, AK164_GM002918
K02302	AK164_GM000761
K02303	AK164_GM002257
K02492	AK164_GM002908
M00926 Heme biosynthesis, bacteria, glutamyl-tRNA => coproporphyrin III => heme (9) (complete 9/9)
K00231	AK164_GM002910
K00435	AK164_GM002444
K01599	AK164_GM002909
K01698	AK164_GM002917
K01719	AK164_GM002256
K01749	AK164_GM002915
K01772	AK164_GM002445
K01845	AK164_GM002514, AK164_GM002918
K02492	AK164_GM002908
Biosynthesis of terpenoids and polyketides
Terpenoid backbone biosynthesis
M00096 C5 isoprenoid biosynthesis, non-mevalonate pathway (8) (complete 8/8)
K00099	AK164_GM001251
K00919	AK164_GM002540
K00991	AK164_GM002675
K01662	AK164_GM001797
K01770	AK164_GM002674
K01823	AK164_GM000267
K03526	AK164_GM001253
K03527	AK164_GM000917
M00364 C10-C20 isoprenoid biosynthesis, bacteria (2) (complete 2/2)
K01823	AK164_GM000267
K13787	AK164_GM001861
M00365 C10-C20 isoprenoid biosynthesis, archaea (2) (complete 2/2)
K01823	AK164_GM000267
K13787	AK164_GM001861
Polyketide sugar unit biosynthesis
M00793 dTDP-L-rhamnose biosynthesis (4) (complete 3/3)
K00067	AK164_GM002613
K00973	AK164_GM002612
K01710	AK164_GM002615
K01790	AK164_GM002515, AK164_GM002614
